# Supplementary material for: Prognostic Significance of WWOX/HIF1A Ratio in Cancer Subtypes: Insights into Metabolism, ECM, and EMT
Source: Biology (Basel). 2025 Sep 1;14(9):1151. doi: 10.3390/biology14091151 (PMC12467568; doi:10.3390/biology14091151)
Supplement: Supplementary file 1 [file biology-14-01151-s001.zip]

Archive with 2 entries (2 files):
- biology-3780101_Supplementary file 1.xlsx
- biology-3780101_Supplementary tables and figures.pdf
