# Supplementary material for: Prognostic Significance of WWOX/HIF1A Ratio in Cancer Subtypes: Insights into Metabolism, ECM, and EMT
Source: Biology (Basel). 2025 Sep 1;14(9):1151. doi: 10.3390/biology14091151 (PMC12467568; doi:10.3390/biology14091151)
Supplement: Supplementary file 1 [file biology-14-01151-s001.zip › biology-3780101_Supplementary file 1.xlsx]

## Sheet: lum a good prognosis
genes	sr plot luma below ratio upregulated
LOC643719	Cytokine-cytokine receptor interaction
ALDOB	Hematopoietic cell lineage
CHGA	Viral protein interaction with cytokine and cytokine receptor
HIF1A	Cell adhesion molecules
DHRS9	Cytoskeleton in muscle cells
TNNC2	Allograft rejection
TNNC1	Chemokine signaling pathway
HAO2	PI3K-Akt signaling pathway
GSTA2	Staphylococcus aureus infection
XIRP2	TNF signaling pathway
INA	Intestinal immune network for IgA production
GPC5	Complement and coagulation cascades
TRDN	cAMP signaling pathway
AMY2A	ECM-receptor interaction
MUC21	JAK-STAT signaling pathway
SLN	Focal adhesion
TCAP	Th17 cell differentiation
LRRN4	Graft-versus-host disease
NECAB1	Toxoplasmosis
ABP1	Platelet activation
TTN	Regulation of actin cytoskeleton
TPH1	Pentose and glucuronate interconversions
MAGEA8	Protein digestion and absorption
SERPINB7	Th1 and Th2 cell differentiation
LRP4	Rap1 signaling pathway
FGL1	Retinol metabolism
DUSP9	Ascorbate and aldarate metabolism
HPD	T cell receptor signaling pathway
CABP7	Ras signaling pathway
UNC45B	Primary immunodeficiency
CDH2	IL-17 signaling pathway
CNGB3	Dilated cardiomyopathy
HGC6.3	Motor proteins
NMNAT2	TGF-beta signaling pathway
TNNI1	AGE-RAGE signaling pathway in diabetic complications
TMOD4	cGMP-PKG signaling pathway
NRSN1	Fatty acid degradation
HCN4	Proteoglycans in cancer
NEFH	Growth hormone synthesis, secretion and action
GAL3ST2	ABC transporters
WNT16	Leukocyte transendothelial migration
DPYSL5	Galactose metabolism
TMPRSS11A	Renin secretion
PCSK1	Metabolism of xenobiotics by cytochrome P450
PRSS1	Human T-cell leukemia virus 1 infection
ELAVL3	Chemical carcinogenesis - receptor activation
C8orf34	EGFR tyrosine kinase inhibitor resistance
IL2RB	Antigen processing and presentation
LST-3TM12	Glycosaminoglycan biosynthesis - chondroitin sulfate / dermatan sulfate
SCN1A	Sphingolipid signaling pathway
LOC100132354
FOXD1
KCNJ6
ADH6
AKR1D1
CHRDL2
CSF3
TNNT3
KCTD4
TRPM3
KRT35
PCDH9
VGLL2
ADCYAP1
SERPINB2
HRH3
NEU4
FRG2B
FER1L6
USH1C
FGF5
F5
IL1RL1
C13orf30
BRSK2
CACNA1E
SMR3B
L1CAM
CHRNA3
ENKUR
LOC388387
C20orf46
PAGE2B
MARCH4
TSPYL6
RRAD
NPY
KRT33B
CNDP1
NOG
C17orf102
CHRNA4
ERBB2
GPER
TMEM47
DNAH3
PLAC4
MAPK4
UGT2B4
S100A5
DNAJB13
C8orf73
OR13A1
ZSCAN4
LRRTM3
LYZ
SFTPB
FAM69C
AKAP12
TNNI2
ATP12A
TSGA10IP
SCG3
SLC38A11
SHISA7
DPRX
FAM19A1
RIMS1
AQP4
FLJ34503
PAPL
DKK1
ANKFN1
FAM92B
ADAMTS9
CDK6
MUC12
FRG2C
PRSS3
CHRNA2
C7orf57
KCNJ10
HIVEP2
GLRA2
MAGEA4
SLC30A10
P2RY4
PHACTR2
DYRK2
TF
CFHR5
LRRK2
GALNT8
STXBP5L
PCDHB17
TRPM5
ERN2
LPHN3
NEUROD2
SCGB3A2
CLEC6A
ADAMTSL1
CPE
OPRK1
PGAP3
LOC400696
TMEM211
FPR2
PCSK2
YIPF7
ACE
AKR1B15
LIPF
ESRRB
STAC
RPPH1
C1orf150
ZAR1L
B3GAT1
CREB5
SST
C6orf58
IGF1R
CCR6
RDH10
DAAM1
HOMER1
FAM75A5
MS4A8B
DRD1
EFCAB3
RGS5
EFCAB5
LMX1A
SNX31
ARHGAP23
PPP2R3C
GPR97
KRT24
HIST1H4H
LEFTY1
FOXN4
DSCR8
C3orf72
TGFB2
KCNJ5
GPRC5A
CCDC135
CCR7
LOC338651
C2orf39
GALNT12
MMP10
TNFRSF11B
ARRDC4
DPP6
GBP1
REM2
SLC1A6
CCR8
KCNK9
PGM3
FAM75A2
TEX19
TMEM196
SOST
DPEP1
C1orf92
PCDH7
DNAH11
LIF
APOA1
ART4
FBXO39
C13orf33
PADI3
PGBD5
NEUROD1
DNAH12
MDGA2
DNAH9
LOC100287718
SMR3A
OR6K3
GPR88
DOCK8
LOC149620
SLC17A3
LOC400759
UGT1A10
CELP
PCDHGA3
ATP2B3
XIRP1
CRYAA
CCR2
LOC100233209
BAZ1A
LOC96610
ANXA10
MSL1
TCEAL2
PPFIA2
NPBWR1
KLF14
CD300LB
ACTL6B
IFLTD1
PSD
MGAT5B
DGKH
BMP7
BTNL8
TMEM156
TRIM16
ASZ1
CDC20B
ADAMDEC1
CXorf41
ERGIC2
PCDHGA12
FOXJ1
IMPG2
CRCT1
SAMD14
AFF2
IQSEC3
NR5A2
FOXL2
SFTA3
CARD9
SLAIN1
IL12A
ATP2B2
RFPL1S
RYR3
EREG
PCDHB8
PHLDA1
OTOS
IL6
KREMEN2
HPSE2
C7orf52
C6orf118
HAS2
SRL
LOC116437
IGFL1
CRISPLD2
PROK2
ACTBL2
UGT1A6
C21orf128
ODZ1
OSTBETA
ACADL
TMEM95
FAM179A
SLC18A2
C4orf22
RPL3L
DTHD1
DENND4A
KMO
CYP2F1
PCDHGC5
GRAMD1B
IGSF6
CCL15
CEACAM3
SSTR1
SMPX
CD8A
SLC29A4
WNT2B
LOC121838
ORMDL3
CLCA2
IKZF3
SIX2
PCDHGA5
BTN1A1
ARHGAP12
LAMB1
POU4F1
MYOC
C17orf96
DSCAML1
GRB7
MEGF11
SNCAIP
KLHL6
RIPPLY2
SCGB1A1
PRDM1
GSTA1
LILRA5
LOC100272216
C1orf129
HCK
C20orf152
KRT40
LRRC16B
PCDHGC4
MFAP3L
MARCH10
DCDC2B
PLXNC1
C2
CAMK4
FAM19A4
ACSL4
POU3F1
OTOR
XPNPEP2
BCAR4
SPTBN5
CD177
SCGN
NR4A3
DNAH8
LAX1
ADCY8
PDCD1LG2
KCNAB2
CHRNA9
VLDLR
LHX1
LHFPL2
HAR1B
TYRP1
KIF19
SELE
MGAT4C
TBC1D21
MMP8
MGC16121
LRP10
SCN5A
APOBEC4
CCRL2
KIAA1024
SOX8
GBP4
PTPRH
C6orf186
MC2R
HOXD8
TMEM164
KIAA0406
ZNF286B
CLCN5
KCNT1
P2RX1
LOC100130933
ICAM4
B3GNT7
KIRREL2
PCDHGA11
IVL
FAM183A
PLCB4
PRSS41
PPP1R12A
MARK1
FBXO34
DUSP8
MTNR1B
PDE6A
RAB7L1
PALLD
ITGA4
CXCL11
MUC5B
C6orf103
MAP1A
LIPG
CCR5
C17orf77
RHOXF2B
UGT1A9
INVS
GLB1
SLC35F3
KCNA3
OGN
ADAM5P
HIST1H4E
RAB23
LOC645431
VGF
NTRK1
PPFIA3
ENTPD1
C1orf158
PRICKLE1
GPR133
MDGA1
PCDHGA4
CXCR2
PLAGL1
NCF2
F2RL2
SOX21
EMILIN2
GBP5
TRH
SLC22A3
IGDCC4
ATP8B2
NCR1
BTBD19
UGT2A1
PCDHB13
EHD3
LRP2BP
SYT14
GLIS3
JAKMIP1
ARRDC3
CTSB
MYO16
FAS
FAM177B
CPA3
COL29A1
NEUROG3
GUCY1A3
MS4A2
ITGA8
PLCXD2
PAQR9
CSF2RB
CXCL10
GSDMB
CDK8
CRTAM
CAPN9
CDKL1
TCP11
ATP8A2
CILP
CRK
B3GNT3
CD226
EPSTI1
MS4A6E
CD38
EYS
TLX2
ARSI
STEAP1
LZTS1
RIMS2
CD300LF
CTNNA2
POTEF
HGF
ATAD1
SGCA
TYRO3
CMIP
CDK12
CIITA
IL12B
IGF2BP1
FGF2
TM4SF4
KRT75
FAM47C
CORO2B
FOXA3
RNF145
C20orf85
HLA-E
GALNTL6
BMPER
CXCR6
RAG2
RASA3
CLDN6
DGKK
DSCAM
IRS4
HRH1
CLEC4D
CHRNB2
EMILIN1
OPCML
GAN
PDZD4
MCTP1
CEACAM21
LOC728323
COL20A1
SEPT4
EPHB2
ADAM6
CD101
INHBA
DIS3
ASCL4
GAS2L2
ACTR3
PLA2G2D
IL9R
CHRNA6
PRLHR
GLI1
CCR4
PPP1R14D
RP1L1
GOLT1B
PTPN22
SERPINB11
C19orf59
GOLGA6L6
SFTPA1
CPNE8
NRG3
HLA-DMB
CSNK1A1P
PLEK
C1orf180
FAT1
ST8SIA3
KNDC1
PIK3CG
MATK
SLC39A1
SLC16A12
CPB2
CTXN2
SLC18A3
RGS7BP
PTPRC
WNT11
CDK15
RAPGEF2
ANKRD22
ITGAD
LGR6
VWC2
HIST1H3J
FBXL20
ELMO1
NOS3
FAM176A
FCRL6
ANKRD6
PCCA
C1orf106
ITGB1
COL4A6
C8orf80
CD84
CSNK2A1
IRF4
ERAP1
CXCL9
STAR
ME1
ITGB7
PTCHD3
HSD17B2
HOPX
PRR18
CES3
PCDHGA6
ARHGAP31
TSC22D2
DDX21
SLC47A1
C17orf91
LRFN5
OR1F2P
IL10
ROBO1
FRG2
MED24
C13orf31
PUS7L
GJB1
DKFZp686A1627
C15orf59
ABCC2
SLCO1B3
GLI2
PAGE5
CYP2A7
SLC26A7
TRIM54
DICER1
EN2
FBXO47
GABRA3
CALD1
EXOC5
TMEM155
BMP8A
PLEKHG1
MBNL3
KCNN3
CCDC36
ABCA4
ARHGAP28
RNF217
CAND2
LOC400891
MYO3B
FAM75A3
B2M
ITGAE
ABL1
NIPAL2
EML1
PKD2
ATP11A
REC8
BATF2
RHOJ
DCD
GUCY1A2
HEATR5A
TRIM16L
BTN3A3
FZD3
KRTAP5-2
OAT
DSE
BICC1
NKX2-1
AP4S1
BDKRB2
ACSL1
SNORA4
ARHGAP10
AKAP2
CPNE6
PEG3AS
IRF8
SLC6A4
HMG20A
EEA1
OR2AG2
ASCC3
EMR3
FPR1
C20orf191
CRYM
ABHD6
GFPT2
IFITM5
ANTXR2
PCDH10
RND1
KCNA1
CAMSAP1L1
SOX14
C19orf30
LOC572558
SLC26A10
IFI16
MYO1C
CST2
ENPP6
OLFML3
CASC3
CMTM1
DLC1
FMNL3
GBP7
LOC151658
BPIL3
IL24
BRMS1L
TAC1
HIST1H3H
UBE2G2
VSTM2B
CALCRL
ASPG
KIF6
GYS2
DLD
DOCK11
CCRN4L
ITGA1
MAPK6
HIVEP1
C7orf58
CD96
HERPUD1
DOCK2
ABTB2
CTSS
F2R
HMGA2
PPFIBP1
DNAJB5
ITGAX
AOAH
TMEM82
ANO7
LAMC1
CPVL
GUCY1B3
SLC14A1
ZBED4
HIST1H2BK
HEG1
GALNT1
CCL11
CHSY3
COL15A1
SLC17A4
PCDHGA9
PRKG1
VASH2
CNGA4
ALDH1L2
DOCK4
DCAF12L1
CSAG2
KDM6A
FERMT2
IL5RA
GCNT1
LPO
ATG9B
PTGFRN
CSNK2A1P
BTN3A1
GAS7
BCAS4
C6orf191
ALDH1A2
LCP2
RGS13
SIX3
EPPK1
DYNC1LI2
DENND2C
JMY
TMPRSS5
TEX15
RRP1
RAPGEFL1
PSMD3
NR2F1
PALM2-AKAP2
MGAT2
SRP72
MED1
NRXN2
PPM1E
UGT1A7
CPNE9
MMP16
BNC2
CD97
RAB18
NID1
ACLY
MAG
NCRNA00161
FOXF2
UPK3B
CDC6
ADAMTS4
DOCK5
ACTR2
SNAP91
FLVCR2
PAGE2
ADAMTS6
PGLYRP1
RECQL
NLRC5
CD300E
BPIL1
IRF1
HELB
GPR15
EIF5A2
TMEM35
WNT1
C19orf26
HS6ST3
UGT8
ANK2
CCDC141
SYCP2L
AKAP13
GAP43
MYH11
TMEM212
LIMS1
GRAP2
TAGLN3
MAP1B
P704P
RBM20
CD274
KCNG1
FAM20A
ROPN1L
ASAP1
CRISP3
SBSN
PTPRN2
GPNMB
C1orf192
RAB39
LOC643955
CEACAM4
TRIM49
HEYL
EOMES
STK40
PCDH18
EAF2
NAA30
PNP
CASP3
ADAMTS20
PPP1R12B
P2RY14
GABPB1
FADS6
AMOTL1
IL31RA
NCKAP1L
KCNH2
SPINK5
GSDMC
TMEM2
KLHL20
NPTN
PHF20L1
THEG
MOBP
FCAR
CD80
PCDHGB1
ACSL5
YY1AP1
LOC285735
POSTN
GABRA2
DMRTC2
KCNC3
FSTL1
SRF
PDE7B
IL21R
RGL1
PSAP
CCL14-CCL15
FMNL2
FAM91A1
TNFSF9
HDX
FGF19
MSMB
NLRP12
LOC728989
KDM6B
SMAGP
RAB11A
CXorf22
LAMA2
ARHGAP30
WDR38
PPP1R1B
PCDHB15
BDKRB1
EIF4E1B
PCDHB18
DOPEY2
C1QTNF8
RASSF2
FAT4
SLC7A5P1
SCARNA10
CYBB
TBC1D3P2
RTL1
AGXT
AQP9
TMEM117
GBP6
ASAM
AXL
OBP2A
GFI1
DBX2
BCAS1
HAR1A
CAMK2N2
CYSLTR2
GVIN1
TUBB4
LIPA
ATF3
PROX1
C1orf189
CLEC9A
CREB3L3
PCDHB14
TRIP13
HDHD1A
CD3G
GPR89B
TRPC6
FGL2
LGI2
CCRL1
GGA3
DFNA5
NUDT10
SLC45A3
C14orf37
GJB7
SYN1
NHSL2
LYN
FOXN2
DNAH10
SLC19A1
B4GALT5
LOC645166
SLC36A2
PARP4
IL20
PRRG1
PRF1
ICAM1
C11orf92
CCDC78
MXRA5
RAPGEF1
PMCHL2
GPR126
AGAP2
C5AR1
TREM1
KIAA1033
PROX2
GALNT5
TCL1A
PPP1R15B
EMR2
FOXP2
LGMN
ADAMTS12
FNDC3A
KLF3
HIST1H3E
ITGA9
PIGR
CSH2
RAP2A
CXorf66
CCDC42B
FYB
SOHLH1
MYO9B
SPRR3
GNMT
WWTR1
UGT1A1
RARA
PLEKHA1
KRT1
LILRB4
PLA2G7
VCAM1
GPC6
CNPY1
GP1BA
RGS21
FATE1
DCLK2
TIPRL
MMP3
ADAM18
RAB3C
LOC285419
ITPRIP
LOC646762
KCNK3
LINGO1
IL1F5
C5orf20
GNG4
NRP2
MYH10
CEP170
NEFM
KRT39
CLIC3
LPPR5
ARL10
LILRB2
BAT2L2
LAMA4
CCDC132
BMPR1A
HIST1H2AM
ARHGAP20
NSF
LOC494141
MPZL3
CEACAM1
CLDN22
PAFAH1B1
OR4C45
UBASH3B
C10orf72
IL18R1
GPR20
EGFL6
DNAJB9
DAZL
PVT1
SLC8A3
NFX1
SERPINB10
MFHAS1
CHST11
TMEM190
INHA
RGPD1
DNM3
C22orf15
GMFB
TMPRSS11D
IL6R
RAB27A
CAMSAP1
ABCB1
FAT3
CHRNB4
MTMR7
LIPN
MPP2
KLC1
ARSB
ARPP19
IREB2
HK3
GPR157
FFAR2
NKX2-5
RASGRF1
PPP2R1B
EFR3A
UNC13D
DDR2
C18orf26
POLR3A
CTRB1
TATDN2
FPR3
HIST1H2BC
TULP2
KIAA0391
RORA
LOC100130386
S100A12
LOC100130238
ADAMTS14
GRIN2D
EIF2S1
MAP4K4
KCNK10
LOC284551
HMCN1
LPPR1
CHD8
RNF213
ARL4C
MAP2K3
AMIGO2
ACVR1
ADAM19
CMAH
DIRAS2
PAPD5
C6orf174
C12orf23
RGS4
SLC16A3
MLNR
C17orf88
PCDHB19P
SUN3
LRRC18
HAVCR2
NID2
LRCH1
GDF6
SHC1
KCNH6
PRDM8
RNF6
SLC5A6
CTNNBL1
TTC24
FER1L4
LALBA
HLA-DRA
GPRC5D
LIN28A
PAG1
GRIN3A
ARIH1
GDF9
CCDC46
SHISA6
MRVI1
GPR174
RELN
S1PR5
FAM154B
IL11
LCP1
MRGPRD
MSRB3
FGB
CRIP1
TRIM47
MNDA
PCDHB6
ABHD13
BMS1
CREB3L2
GLS
RGS16
MORF4L1
FAP
OTUD4
C6orf123
PDE3A
TCF15
PTPRZ1
CYLD
ONECUT1
DRP2
CRYL1
CDH11
MBNL2
GPR173
CD1E
KLRK1
DDX43
MTTP
KRTAP5-1
MPP5
GCM1
C6orf10
CFH
SV2C
TNNI3
KIAA0196
C3orf36
PCDHGB6
MS4A5
IGJ
C12orf36
ITGA2
OTOL1
A2M
MFSD6
FAM3B
ZDHHC18
GXYLT2
PRKAR1A
GNPNAT1
RBMS3
RALGAPA1
MYOCD
PHTF2
C1orf194
RALA
LHX4
GDAP1
NCRNA00189
NUDCD1
AKAP14
PDGFRA
HIST1H2AC
ITM2C
CYB561
COL6A6
CTAGE1
C21orf129
SNTG1
DNAJB14
MEI1
C5orf49
ACBD3
PGAM4
RPS2P32
TRIM63
NFKB1
FGF7
CDH18
ETFA
C1S
BAI1
MYH9
UPK1A
PCBP3
TMEM40
IYD
TTC22
KRTAP4-1
ABCA1
FAM49A
FOXD4L2
CFI
PPP1R1C
LACRT
CD200R1
PADI2
FOXD4L6
FOXF1
FOXD4L1
MAPK10
C8orf76
CCL2
CTTNBP2NL
POLG
ADAM9
ETS2
ANKRD44
TMEM64
ANKS6
DDX60
HIST2H4A
KCNJ13
CDHR1
C15orf26
MTDH
MYF5
CECR1
DNAJC5B
DNAJC3
PCDHGA2
GPR25
CYTIP
FCN1
KIAA1257
CCDC80
SPTB
EPAS1
CANT1
ACSL3
NBEA
SDC2
NEK6
MTMR6
MC5R
LOC90784
SPZ1
SSR2
SLC22A2
GPR111
FOSL1
CDC42BPA
IL5
ARMC3
CYB5R4
LEO1
COL6A3
C6orf146
C8orf75
CCDC110
BPTF
ACOT6
DNAJB4
DNAJA4
CD86
TECRL
BTK
LUZP1
LOC643008
DOCK10
POM121L8P
SNORD17
RALGAPB
LMBR1
STEAP2
FLJ42709
ABCA6
SATB1
SULT1B1
C17orf87
LILRA4
FGR
PCDHB10
RP1
SHD
DLG2
CTNND1
RGS18
C10orf128
LOC647288
RGMB
ZC3H15
MBIP
TRIM69
ABR
GPLD1
HS3ST6
ETS1
ITGB2
SH2D2A
CHD7
PPP2R5B
PRDM6
GABRR2
TNFRSF12A
LOC220429
GPHA2
SOAT1
LATS2
IL7R
ABHD11
UPK1B
NIPA2
FUT8
DPP8
AFF4
FGA
CYP2A13
OTX2
G2E3
C6orf154
RASGRP3
C6orf165
GRIN1
CYSLTR1
AG2
TAGLN2
LOC100130274
HECTD1
CCDC88A
IL21
MFSD11
HRK
TTYH1
RNF114
RECK
INPP4A
NKX6-3
CLPX
NBEAL1
TMPRSS11B
SEPT11
PCDHGA8
GAB3
MRC2
ACCN1
MORN5
ZNF286A
APLP1
CLCN3
LOC100240734
ASGR2
LRRC28
CNIH3
CACNA1G
OR2B2
FAM65A
CCDC33
ITK
HOXA13
CEP350
LRCH2
ELOVL6
KCNJ15
EVC
C17orf28
DZIP1L
ELK3
FAM38A
SLC9A4
CTSL1
FMN2
MAP3K8
LOC389634
ARCN1
LOC729668
MCART6
ARHGAP6
TMEM79
CLDN1
PVR
LOC650623
PTPLAD1
C9orf122
AVEN
DIP2B
VILL
PSG1
C9orf25
TPM3
PDE10A
ICOS
GBF1
PABPC1L2B
MAPK8IP1
LOC284441
FREM1
CD244
KCNH7
CLIC2
NT5C2
DIO2
C9orf41
ODZ2
GCC2
PIK3R5
ARID4B
GPR114
ADAM12
IGSF10
EPHA3
RAB3GAP2
KBTBD8
DCAF12
COL18A1
PTPDC1
ITM2A
RABGAP1L
CLINT1
RASL11B
KPNA3
OR1J2
BMP6
CELSR3
FLJ32063
IQUB
VTCN1
IDH3A
TMEM171
FAM82A1
BHMT
FAM83A
SOD2
PCDHB5
KIRREL
INPP5F
ZNF436
TSHR
MS4A3
AP1S2
KIF21B
GJA3
IARS
CPXM1
TSPAN6
CLEC4C
TM4SF18
MRPS35
SYPL2
ABHD2
BNIP2
HIST1H2BE
TRNT1
MID1
AQP10
KCTD20
SLCO5A1
ELK4
MYO1B
NLRP2
LOC100131726
CASS4
HIST4H4
LOC401463
P2RY10
APOB
C4orf41
GPR171
MYO1F
ENAH
MMP26
EVC2
CD300C
ARL6IP5
APOBEC3A
PCDHGB3
MLKL
UFC1
CALM1
SNORA49
PVRL3
NPC1L1
CISH
CARD6
TICAM1
ACPT
OR1E1
ANKRD55
P2RX2
PRDM4
KIAA0125
NBEAL2
PLS3
ABCB5
NAA15
CKB
C6orf204
HLA-DMA
GLYATL3
GNAL
ALS2CR11
FLJ10357
NMD3
PRKCB
RFPL1
MAP3K2
GEM
DHX15
ARHGAP1
PTAFR
UBE2Q1
KLF7
PLD1
IGF2R
ABCA2
PDE1A
PLAG1
BACE1
USH2A
HMBOX1
SERPINB12
COL16A1
MAGEA10
TMEM123
ALDH1B1
BMPR2
C12orf39
STXBP6
KIAA1239
XKRY2
PNCK
EIF2AK3
LRIG3
OR52B4
CD200
RHBDL3
MINK1
FBN1
RNF20
CHIT1
IRF9
LAMP3
PKIA
GP5
MYO1E
FMNL1
CASP10
GOLGA6L1
DNAJC10
JAZF1
C15orf29
PTPRO
LPAR4
CCNJ
GALR2
DENND4C
HOXC10
C12orf63
C2orf67
ROCK2
FAM138D
COL5A2
RNF19A
GFI1B
SCAMP3
SPRR4
WDR49
LOC729176
C9orf91
TNFRSF19
ABCD2
CC2D2A
COX6B2
LRP1
FABP9
MIA3
TAS2R40
BHLHA15
MORF4
MRGPRX4
PAX1
STAC3
KDM5B
MANF
CCR1
EHBP1L1
TMEM93
TOMM22
GLIPR1
DMXL2
KCNJ8
PDCD11
NAP1L2
PARP14
COL8A1
JAG1
ANXA2P1
SPANXN5
P2RX3
IL2RA
C21orf90
KCTD10
PPP1R9B
LOC653653
MGC2889
OR3A2
LHX9
BTLA
CDH26
PCDH17
AFAP1
AMMECR1L
CETN1
SYT10
TWIST2
RDH8
ART5
COL14A1
NHLRC2
FOXD4
NAALADL2
GRIP1
CD8B
TOR3A
POC1B
KRT85
ACOX1
SPINT1
STAT5A
SLC35F2
CLTCL1
EIF3A
PDGFRB
RFX3
SMOC1
DCHS2
FAM81B
BMP3
KCTD8
NUP98
MED14
GPR82
BAG5
CAND1
ZBTB32
ADAM30
FOXO1
GPR124
KLRG1
KIAA0247
TTC29
G6PC
RAB3GAP1
PTPN20A
LOC389332
ENTPD7
IKZF1
DMRTA1
NPR3
SMTNL1
FAM190B
GPR128
FNDC3B
LRRC32
LPHN2
HIST1H1E
NRAS
LDHAL6A
VCL
GOLIM4
SMOX
CCDC144C
CR1L
CACHD1
ELL3
MAGEB2
GREM1
ALDH1A3
C15orf28
MMP25
PLK2
IFNG
MORC3
PCDHA6
GPR141
CAPZA2
C3orf65
ERG
OLR1
IL15
ATP6V0A4
GUCY1B2
LAIR1
PAPPA
C10orf118
L3MBTL3
ADAMTS2
CDH20
RBM26
ACER1
NUP85
NPEPL1
MSI1
UCK2
DDX3X
ACAP3
CTAGE5
PRKD1
HTT
ARID4A
EIF3J
IGSF5
MIA2
PRDM5
HCN2
CLEC12A
C9orf79
PLDN
PHEX
TSPAN8
CSGALNACT1
MPRIP
LILRA3
GRID2
PIK3AP1
RYR2
GRIN2B
CYTH1
MRGPRF
MPO
CAB39
C14orf126
PPP3R1
OR52E6
BET3L
ZRANB1
PXN
CSDC2
PTPN9
HIST1H4D
GUCA1A
KLHL25
DTNA
LOC440896
PDE1B
PMS2CL
PCP4
HIC1
PRRG3
KIAA0586
S100A10
MGA
BHLHE22
ABCA9
SHF
CD53
FLT1
UXS1
RNF144A
VWA3A
ATP6V1B2
P2RY6
DPPA2
MGC29506
KIAA1614
HRH2
C17orf51
TNP1
CLEC10A
GAL3ST4
PPP2R5E
SOX15
OR2M4
BRD3
FOLR1
SPATA8
SLC25A32
MLANA
C15orf51
XCL2
ZNF679
MMP12
C3P1
SCARA5
QKI
CCDC144A
KDELC2
SLC16A1
APOL1
ATF7IP
ADAMTS18
IL4R
IGFALS
KCNA6
UBQLN4
SGK223
FSTL4
PDE12
C3orf20
SNTN
PIK3C2A
INO80
HSPB9
PICALM
LOC151174
MPPED1
RAB9A
NLRP7
DZIP3
BICD1
PF4V1
C3
HIST1H1D
KCNN2
CCDC50
FYN
ENC1
CCL1
ALOX15B
HS3ST3A1
RIN2
SLC30A3
C4orf50
PCDHB12
FAM82A2
ARR3
PRAM1
LOC201651
HTR7
LOC441089
MAFB
RNF122
CSAG3
PNMT
DGKI
SLC18A1
B3GALT5
MMP19
USP13
NR5A1
ANKRD53
LRRC10B
DEGS1
NEK5
PIM2
CTSG
NDEL1
MOV10
IL7
SEC14L4
ZNF488
CDH15
SLITRK2
MEF2A
HIST1H2BN
CD1B
EIF4G2
VNN3
GLA
C20orf202
CNP
AMICA1
RNF111
SENP3
HPX
KIAA0564
FCRL5
IFIT5
LIN28B
SLC25A44
CXCL1
CNN1
KRT13
KLHL4
P2RY1
RPP38
G3BP2
FNDC1
POU2AF1
GLIPR2
JAK3
C6orf223
NUBPL
TMEM43
ZNF202
CBFA2T3
SPAG6
PAQR3
MYEF2
GPR85
CD6
ARID3B
PCDHGC3
PTGFR
LOC146481
WDR4
HAAO
PTK2
PLOD2
VNN1
COG3
MON1B
HAPLN3
HSPG2
PCNX
OR4F5
SMYD1
PTGIS
ATF7
CDH8
HEATR6
C1orf127
CPNE5
PTGER4
RASGEF1B
WDR43
ZFP106
RFPL4A
SYN2
C10orf27
OR7G3
FASLG
GPAM
GIF
CXCL6
C11orf21
FAM3C
IL1RN
[truncated: 50 more rows]

## Sheet: lum a bad prognosis
genes	sr plot luma above ratio downregulated
WWOX	DNA replication
CKM	Cell cycle
NEB	Nucleotide excision repair
MYH1	Oxidative phosphorylation
ATP2A1	Chemical carcinogenesis - reactive oxygen species
MYLPF	Retrograde endocannabinoid signaling
MYOT	Base excision repair
MYH2	Chemical carcinogenesis - DNA adducts
LMOD2	Mismatch repair
DSG1	Metabolism of xenobiotics by cytochrome P450
NCAN	Drug metabolism - other enzymes
KRT79	Nitrogen metabolism
GPM6A	p53 signaling pathway
CYP4F2	Glutathione metabolism
KBTBD10	One carbon pool by folate
MYL2	Motor proteins
CELF4	Biosynthesis of cofactors
NRAP	Drug metabolism - cytochrome P450
HDC	Nucleotide metabolism
APOBEC2	Homologous recombination
CA2	Histidine metabolism
ACTA1	Progesterone-mediated oocyte maturation
RAPSN
FAM187B
ACTN3
MYH7
FABP7
MYOZ1
CACNA1S
ABRA
POU4F3
COL9A1
PYGM
GABRA5
HORMAD1
CA3
MAEL
MYH6
C1QL2
MYPN
MYBPC2
A2ML1
ACTC1
COX6A2
COL11A2
FGFR2
ANO4
PRSS33
KLK3
MAGEB4
ZPBP2
IGFBP1
MYOZ2
HFE2
FBXO40
DLX1
WDR87
GRIA3
FBP2
RAMP3
NR0B1
CHRNG
C6orf142
LMOD3
MYH8
KIR2DL1
MYLK2
NTF3
PLP1
MYO18B
KBTBD5
CXCL14
RATIO
HOXB9
ACTN2
GRIA1
ASB5
LOC285954
MYL3
NTS
C14orf115
LDB3
C3orf35
KRT77
KCNA7
DIO3
CADPS
WIF1
AURKC
CA7
GPSM2
CLVS2
ITGB1BP3
FAM19A3
DYSFIP1
TCL1B
CCNE1
KIRREL3
CRH
SPANXC
IP6K3
ASXL3
TCERG1L
FOXG1
SLC45A2
GDAP1L1
HS3ST5
EMILIN3
LOC284578
DLX6
GDF5
RLN2
LRRC7
HHATL
LOC153328
DUSP26
TGM4
ATP1B4
CYP4A11
C9orf84
CAV3
CARNS1
C10orf71
MYBPH
CSRP3
POPDC3
WNT3A
DUSP27
FTCD
FGF12
MYBPC3
NPY6R
FSD2
SPANXB2
FLJ37453
HSPB11
TARP
C5orf27
TPTE2P3
SSX3
SPANXE
SLC9A5
MYT1L
C10orf96
RTBDN
NAF1
GSTA3
ANKRD23
FITM1
MURC
GCNT3
AMY1A
SLC35D3
MYL1
HAUS1
NOL4
UNC13C
PDIA2
MYH3
TMEM90A
MYOG
DDN
NCAPH2
SYP
UCP1
NRM
MAGEA11
CXorf61
AMBP
C12orf65
C18orf56
EIF3K
DDTL
VCX3B
BEND5
NPAS1
ROPN1
RMST
MIF
MRPL34
PSG9
CYP3A43
ZFP90
SAMD8
HSPB3
SULT1C2
LOC401052
LOC100271722
XAGE3
CYP2W1
CPLX3
C6orf218
PSAPL1
CENPW
C8orf22
ACADS
C10orf58
C4orf40
POLR2I
C11orf90
RPL13AP17
C8B
CMTM7
INSL4
RMND1
CHPT1
YJEFN3
SPANXA2
NXPH2
C11orf86
RPL19P12
CCDC61
CFC1B
LY6G6C
CHMP2A
CMTM5
CHRND
CSMD1
DDT
KCNF1
ELSPBP1
TRY6
HBD
GINS4
CDH19
C3orf43
GSG1L
SCN8A
DHRS7C
LOC339674
PXDNL
SEMA4C
NPTX1
INHBC
PRSS45
GJC3
DDX4
SOHLH2
CXCL13
DGCR6
CNFN
LOC731789
POLR2J
RGR
DUSP5P
DNMT3L
LOC100303728
C12orf34
AIFM2
LOC389033
AFAP1L2
DNER
MFSD4
SSTR5
CDCA3
CORO6
PRB1
NDST4
SLC4A1
HSD11B1L
ENDOD1
ZNF676
KIAA0087
CDK5R2
CDH4
HRASLS5
LOC150381
SLC29A3
FXYD5
SERPINA4
ABHD8
OCA2
GKN1
LOC100131551
CT45A6
BOD1
GPR26
DPY30
LRRC39
ROPN1B
LOC284233
FLJ39739
LOC400931
LOC647946
MB
DNAJC8
GLS2
FAM5B
RNASEH2A
PHF7
PDZK1IP1
LOC143188
AFP
TMEM178
ZNF100
tAKR
LMF2
CAPN8
FBN3
PRB2
CECR4
KCTD19
NFU1
HRCT1
SULT1C3
HIST2H2AC
MYOM1
DNAJC4
SLCO1A2
CXADRP3
ZP4
MORN2
FMR1NB
NACA
DTYMK
ATPIF1
FAM125A
MTCP1NB
DKKL1
C7orf30
LSM2
CENPA
ZNF99
CHCHD10
C12orf69
ALDH3A2
GSTK1
SYNPO2L
RIMBP2
PTTG1
HRASLS2
A1BG
OBFC2B
HHLA3
PCDH19
FAM176B
PAGE4
KCNMB4
BTF3
ARSA
MCEE
AANAT
ETFB
ALKBH7
ZNF33B
NCRNA00092
SNPH
MYL6B
CTSL2
PTPRT
CST9L
ANKRD1
FABP3
ERCC1
LOC100128191
TSPYL4
PLA2G16
GALNTL4
CHN2
IRX3
PRDM14
ITGB3BP
TRPM8
LOC100270746
OR7G2
CYBRD1
MRPL53
PEX5L
NXF3
TMC7
IMMP2L
PCDH20
DMAP1
LOC100286793
NDUFB3
CFD
CENPH
MRPL40
INO80B
LCTL
NMNAT3
FBL
FAM71E1
TERF2IP
CRYBB2
CRELD2
SMARCD2
ST7OT4
ATP5G1
MIMT1
EN1
ENOSF1
NUDT5
HIGD2A
QTRT1
DGKB
STMN3
C21orf15
LPAR2
LOC400752
CNTNAP4
MORC1
LOC388692
NDUFA3
PCGF1
LMAN1L
S100A8
CBX3
LOC100133985
HSFX2
C22orf32
C10orf78
CRHR1
KLK2
C1orf135
GLTSCR2
MAP2K2
POU5F1
TRPC4AP
CDK9
TPTE
EPS8L3
DPM3
KCNJ16
IL20RB
MAGEA9B
PTBP1
OVOL2
LNP1
ASB13
C10orf55
LCT
FUZ
TMPRSS9
COL9A3
IRX6
FAM98C
HMGB2
C6orf203
SAG
LSM5
CLCN1
PRTN3
SNORA11
ACYP1
PPP1R3A
LOC84740
FANCD2
C7orf59
CYP1B1
ASF1B
WT1
NCRNA00116
ZNF681
B4GALT7
INO80E
DPY19L2P4
DMRTA2
SPINK13
CST3
LOC400027
MGC14436
C1orf173
PRAMEF8
SLC46A1
KHDC1L
CUTA
MYH4
SLC22A4
TMEM145
CRYAB
KLHDC7B
MYH7B
RBP2
ABHD14A
GABRA1
C1orf186
ARNT2
DSC2
UGT2B7
STAU1
NPY1R
ATP5SL
NDUFS6
CHCHD5
LOC153910
MYOZ3
LOC145783
CCDC28B
SLC22A10
AZGP1
DMC1
NOL12
CCND1
LACTB
FPGS
ZMAT4
VCX3A
ASB10
NRIP3
SLC22A25
POP4
ZNF91
SFRS6
SERPINB4
EEF1DP3
NT5DC1
C18orf18
KBTBD12
AQP6
MEGF10
NOVA1
CTNNBIP1
ARHGEF19
RFC4
ARRB1
LSM4
ZNF675
FGF4
CKS2
CHADL
ZNF154
MYOM2
MAMSTR
NXNL2
FIZ1
AAA1
RASD2
MIA
NDUFA11
CARHSP1
HINT1
ADK
FBXO43
C5orf55
CDC42EP4
CPT1B
C2orf79
FAM66D
MAGOH
ZNF652
CHST8
ADCY1
PHF5A
KLHL32
ELOVL2
C8orf47
GCAT
LOC285696
PHACTR3
RFXANK
PFDN5
TSPYL1
TRIM36
GRB10
POLB
ENO3
MFI2
LGALS7B
COX7A2L
FOLR4
C2orf28
SYCE1L
PSRC1
NACAP1
NPS
POLR2F
MXD3
C1orf57
POLD1
CENPM
ANKRD16
NDUFA6
MTP18
EIF3G
C1QL1
ZNF19
PSMG4
UNC5A
TNFSF11
GMPR
OIP5
RHOD
RAB31
PKD1L2
RAB11B
FOXA2
NRTN
PEX14
RWDD1
ZFR2
CST4
LOC728875
CLPP
C14orf34
ELOVL5
SERPINF2
NOBOX
UGT3A1
RHCE
EIF3I
KRT15
KIF22
BPI
C18orf10
C2orf82
PYY2
ST7
RNF220
H1FX
C21orf119
GARNL3
LYRM1
COX6B1
GOT1
ATP5O
ZNF138
FABP5L3
C22orf41
CCDC24
PQBP1
EVX1
GSTM4
POU5F1B
OTUD6A
FLJ33360
KYNU
AES
OR4D10
CDKN2AIPNL
TAS1R1
TH1L
SPIRE2
C19orf57
LOC100287227
RPL19
NPPC
RUNDC3A
SPRR2D
ELOF1
GCNT2
TRPV5
FBXL13
C1orf50
ECSIT
CST9
SLC16A6
C20orf166
JAGN1
CHRNB3
OR10H1
NFYC
SYCE2
PFN4
LOC728855
DOC2A
GPR108
AGTRAP
SERINC3
KIFC1
APOBEC3B
PARP8
C12orf40
OPRD1
MBOAT7
C6orf226
CRB3
IFI27L1
HSD17B7
KRTCAP2
PHF1
C11orf51
ERI3
LOC283050
PSORS1C1
NHP2L1
LOC284900
CDH24
MED26
CHKB-CPT1B
MGMT
IGLL1
C9orf119
PRB4
STAB2
LY6G5C
CDC20
PRKAG3
OCIAD2
PARK7
MCM5
ZNF76
EIF3F
CASQ1
TERT
BARHL1
OLA1
NINJ1
MSH4
DGCR6L
RPS14
KCNQ5
TXNDC16
WSCD2
ASPH
PLSCR5
C3orf10
C1orf130
KIF2C
ANKRD9
CHEK1
RILPL2
C19orf62
HCFC1R1
STARD3
TKTL1
C11orf67
HACL1
MAGEF1
HEBP2
RNF215
MLLT1
POU2F1
CXorf49B
MOSPD3
ALG12
SGSM1
HDAC1
LRP5L
GH2
C7orf47
ARHGAP33
LOC646813
ATP5L
CORT
NDUFB7
ZNF334
C19orf45
ZFP1
EIF3D
CCDC101
SAGE1
ATP5J
VTN
PSCA
MAN1C1
PLCE1
GLTP
ST7OT2
C9orf135
CHKB
ATP5D
CLDND2
U2AF2
LOC441601
COQ3
PSORS1C2
FANCL
GHRHR
C19orf56
BAIAP2L2
GABRP
UCKL1
BLVRA
RAD23A
PLA2G6
FAM53A
NAA38
OLFM3
C3orf26
SCG2
ZNF648
FAM162A
CWC15
ASMTL
FEV
PDCD5
C3orf1
ENHO
CT62
AKT1S1
TCEAL4
CCNI2
DLX5
FAM200B
ESPNP
NHP2
POP5
NCAPD2
CBX7
CCDC129
IRF2BP1
PRKCSH
HSD17B7P2
PPP4R4
C7orf65
MCHR1
LCN12
TBP
SMPDL3A
ISOC2
MCM10
CCDC107
TBC1D28
GSTP1
LOC375190
OR6B3
TSNAXIP1
HSPA2
ADARB2
FLJ44606
TMEM55B
LYPD6B
C15orf56
NKX2-8
CAGE1
ZCCHC14
PHYH
RABEPK
HTR1F
COMMD1
MCM2
C22orf39
AGTR1
CADM4
MUSTN1
CRYZ
VSIG2
CD5L
DPY19L2
KRT81
NR1H2
LOC147727
EBP
C5orf34
MRPL43
C6orf124
NDUFB1
FAM22F
ZNF556
LOC100216545
CCDC92
NDC80
DCAKD
EEF1G
HBA2
NXT1
MRPL21
NHLRC4
KCNE4
C22orf40
FZR1
C11orf82
HSPBP1
APITD1
PPIAL4D
EML2
UPK3A
AGAP5
TMEM97
LOC339290
PRPF38A
MRPS30
AKD1
C19orf70
RAD54L
SYTL2
INPP4B
GGA1
CDH12
C9orf16
MT3
MADCAM1
TAF1C
NME1-NME2
NAA20
PTMA
RSPH10B2
GEMIN8P4
PDZD11
LDLRAP1
NETO1
PCP2
OGG1
C22orf26
NUDT3
DDB2
KCNS3
DLX2
C3orf42
NASP
RDM1
CCDC150
HYLS1
PTTG3P
SH2D4B
MRPL36
ORM1
CNGA3
H2AFB1
C17orf55
PRDM13
DKFZP686I15217
COPS6
C7orf55
C12orf10
OVOL1
CA13
SHH
LRRC30
CRIP3
PSG4
C18orf54
CHST1
GPR89C
LOC148189
GTF3C6
AUP1
ZNF79
KEAP1
LDLRAD3
ZNF385D
RDH16
EEF1A1P9
TSC22D3
PEBP4
HSPE1
FAM128B
CCDC58
STRC
ST7OT3
CCNB1
C12orf32
MLST8
PACSIN1
GHRLOS
RGS9
MYB
HOXA7
PDSS2
PEX11G
CALN1
LY6G6D
LOC151009
HIRIP3
MAD2L2
PPP1R11
RNFT2
C11orf71
C15orf21
C5orf35
PRRT3
FAM55C
E2F1
C16orf45
GPX1
NDUFA7
PATZ1
SPG7
PSMD9
TTC5
AGBL1
CSNK2B
HPCA
TBX20
ETV2
NEUROG2
PYDC1
ATP1A2
PON2
OST4
CNTN6
CMBL
TNIK
C14orf1
C9orf37
ARV1
MGC3771
SLC6A10P
ZNF691
NSA2
MTG1
CBY1
NQO2
DEGS2
HTRA2
MRPS36
C14orf181
HAO1
FCN2
LOC152217
NUDCD2
KLHDC7A
NUDT8
FNDC5
MUTYH
AGPAT6
PCBP1
GNB2L1
UGT2B28
LOH12CR2
BCL2L12
KRT9
RBX1
LOC339535
OR7A5
CYP24A1
TMIGD1
ZMIZ1
LOC100132215
CD24
KIF12
C1orf177
SH3BGRL
TPCN1
ABCA17P
ABCA13
IL17RC
KDM4B
CCDC84
S100A7A
BHLHE40
C6orf211
INHBE
PCSK4
THRA
LOC81691
NT5M
DEXI
PARM1
UBE2D4
TMEM199
C6orf41
RBM42
KIAA0114
GIYD2
TCP11L1
GCGR
AMT
SNORA45
ORC1L
LOC100133957
FAM196A
GAGE2E
CCNB2
ME3
STX16
PRAMEF13
HYI
BCL7C
LYPD3
KDM1A
TCTE3
MT1DP
ACAN
SYAP1
PRELID2
MIOX
FAM64A
GAGE10
DHDH
PHF15
CNBP
FEM1A
FAM136A
RBM4B
MRPL51
PIH1D1
TRMT11
C17orf63
ESR1
CHMP4B
HRNBP3
STAC2
ZNF823
ZNF442
AMDHD1
ACBD4
OR4D6
RAB8A
CDC7
ALX3
PYCARD
RANGRF
CAPN3
PNKP
POLR2J3
ELAVL1
IKBKB
KLC4
TNFSF13B
AGT
SYCP2
SEPT7P2
RAP1GAP
ARL3
MXD1
C19orf51
RABL2B
CSTT
OGFRL1
BBC3
AWAT2
URGCP
ADD2
RIMS3
CDCA8
PHF17
APLN
FOXM1
C19orf6
WDR59
CCDC130
ITGB8
ALOX15
PTPN18
C12orf52
WDR7
TMEM170A
FOXC1
SULT1A2
TNFSF15
SVOP
ABTB1
TFPI2
SMEK3P
APOM
GSTA4
PEF1
ODF3B
NDUFS7
TCEAL1
EFCAB6
OSBPL3
CSTB
ZNF23
FRS3
LOC729678
IDO1
GSTM2
DUSP28
FOXD3
PRAF2
CYP4B1
REM1
PRDX2
LRRC20
FAM119A
ATP8B3
PLEK2
NIT2
LOC100129055
MAGIX
EIF3L
MRPS15
CDC123
CLPTM1L
TCF25
C1orf157
KIR3DP1
NSMCE1
CCDC94
C17orf79
MRPL55
E2F2
C19orf41
C4orf43
ARPC1A
WDR52
FAM84A
TSSK6
POLE4
MRPS24
MID2
ATP6V1G2
RLBP1
ZNF44
BRD9
NUDT9
ADAMTS19
PIGX
ACAT2
DGCR14
NIPAL3
GTSE1
AK2
CDC45
HCRTR2
MZF1
NPAS3
ROGDI
TMCO6
MPG
CXorf65
LRRC42
LRRC61
CYP4F8
BCAR3
COX7B
NAA11
KIAA1522
TP53TG5
PMM1
AGXT2
USP35
ALKBH4
NT5C1A
SMPD2
SLC22A17
MRPS16
ACBD7
HSPBAP1
IQCA1
LOC100133469
LSM7
LOC100144603
INPP5J
LOC389493
FAM54B
IDUA
FBXO44
HTR7P1
GFRAL
PGA4
ALKBH6
C21orf57
TSPAN14
TTBK1
AAMP
C11orf2
C19orf43
FBXW4
C1orf91
DSCR6
FANCE
FRG1
FAM198A
C1orf128
BAI2
WFDC10A
AURKAIP1
WBP2NL
H2AFV
VIT
NPY5R
PDXP
GKAP1
POLR2J4
POU3F2
ZNF682
FAM58A
PTRH1
SUV420H1
KLK13
MEA1
ATXN8OS
FAU
ZNF878
C20orf135
POLR3K
FAM116B
NACA2
NCRNA00181
HAUS5
SPRR1B
MYBL2
LOC25845
RNF126P1
ZNF841
OBSCN
TBX22
C6orf130
CCHCR1
PIP5KL1
CPA6
OR56A3
SLMO2
MTMR14
PICK1
LOC729234
C16orf11
C9orf89
C5orf38
SCGB1D4
VPS37C
RHEBL1
ALKBH2
RPL23A
FAM104B
C7orf33
C9orf95
RNF7
DAPL1
RALY
GJA1
PKMYT1
PRC1
AAAS
AGBL4
TTLL10
PRPF31
WDR27
ATP5I
SLC9A8
ZNF765
ATP5C1
C11orf74
EID2B
ACAD9
CA11
RAD9B
ENO2
HSD17B14
FOXI1
NDUFA1
C1orf172
TEX13B
STMN2
ZNF85
AP1S3
RP9P
POLRMT
PROK1
PRR16
SNF8
CDON
MSMP
A2BP1
TM6SF1
RPL26L1
CDSN
DKFZp779M0652
RFX6
NENF
CACNB1
LOC440957
LOC284276
XAGE1D
MED29
C12orf57
C20orf195
MYEOV2
ZUFSP
HLA-J
JOSD2
PA2G4
SYCE1
CELSR1
SPDYE1
NCRNA00085
CCDC124
ZNF606
SCN2A
ZFP64
CHCHD1
OR8A1
PL-5283
GMNN
ATP5G2
PSMB2
PCOTH
FLJ36777
RPA2
C10orf114
RBBP8
ZNF273
ALAS2
PPP1R2
IFT27
RPGRIP1
KCND2
SNTB2
SNRNP25
CRYGS
FKBP2
SLC34A3
FAM5C
LMNB1
PTH
ZNF350
SLC27A5
MCAT
HSPB7
UBE2F
IHH
LOC100126784
THG1L
TRPC7
LSMD1
CTU1
RPA3
LHPP
ZBTB2
NFKBIL1
RHOH
ZNF490
PXMP2
ADRA1D
LOC285074
C10orf90
PRRG2
ZNF107
TBR1
STMN4
MCM7
DYNLT3
PSMD8
GCNT4
NRXN3
BRI3BP
ANKRD30B
C14orf142
ACR
EIF4EBP3
CD320
THOC3
ZNF354B
ZNF833
BCL6
RAI2
LOC100188947
WDR17
ZG16B
DGUOK
PSMB4
ARL6IP4
SMPD3
ANAPC16
DNAJC9
HNRNPA2B1
VN1R4
DFNB59
ANXA11
RFC5
CCS
HIC2
COQ10A
GTF2F1
EWSR1
ARHGAP36
HNRNPA0
GPR139
PNRC2
NUDT22
SIDT1
LSM10
POLA2
MYEOV
TBXAS1
FGGY
LOC642846
PANX2
ARPM1
LRFN4
ZNF784
C11orf1
PIGQ
ZNF433
NKAIN3
RAVER1
ZNF614
RPL13AP6
CHTF18
HJURP
OR10Q1
ZNF625
UBE2V1
ZNF431
C2orf55
GNPTG
SCNN1D
MRPL2
MTHFD2L
PTGR1
GPX4
SSX5
NDUFB8
ACE2
KRTCAP3
FGF21
HDAC10
PRMT8
RNF128
CYP2D7P1
TCEAL3
MYPOP
LOC100101266
ORM2
NDUFC1
ACRV1
ALB
KIAA1467
C16orf13
SLC28A3
PRIMA1
ZNF429
ADAL
MPST
NDUFB4
DNAL4
CLTB
ZNF738
IL1RAPL1
TMEM185A
LYNX1
STARD3NL
DAND5
LOC729467
MDH1
LOC157381
TPSG1
SLC8A1
HBXIP
C10orf35
C1orf31
AFM
HTR1E
FLJ37543
NUPL2
CDK18
KDELR1
C15orf42
LOC100130987
RANBP1
FAM110B
TMEM18
GPR12
WSB1
CRABP1
C1QL4
CDC25C
ATG5
CWH43
TCEAL6
SLITRK1
GLRB
ZDHHC7
RGNEF
PHF19
SYNPR
RPA4
SLC12A4
GABRB1
LOC202781
LEMD1
SLC7A6OS
C21orf49
FIG4
FAM161B
KRTAP5-10
C8orf46
TFF2
TMEM31
CBLC
SYT12
DHPS
C6orf125
CLCNKB
VPS4A
LOC100131434
ZNF766
RABL2A
TMCO7
NSMCE4A
YIPF6
DECR1
C1orf113
KLHL34
ODF4
C1orf203
STAG3L4
MCM3
DSC3
CYP2D6
AGBL5
C4orf7
VWA5B1
C10orf75
MAGED2
ZNF585A
SCG5
LOC284232
H2AFX
T
C11orf59
PHKG1
C10orf116
C16orf59
CDK2
OR1A2
PDCD2L
LASS4
MT1H
IGBP1
TERF2
ZNF815
NOXO1
FIBP
C19orf18
CADPS2
NUSAP1
BLOC1S1
PACSIN3
SMC1B
LOC152225
HEBP1
ZNF480
PSMC4
C2orf73
TBL2
SRGAP3
PPP2R2B
CDK1
C6orf1
GDPD2
FLJ40504
CRIPT
AP4M1
WIPI1
FAM32A
AHCY
C6orf136
CIDECP
MEPE
CCBL1
PEX16
TMEM42
MYBL1
BAG3
MRPL28
SPATC1
NDUFS5
ZNF254
HMGN2
CPA1
DTNBP1
SILV
SCUBE1
CDKN2D
SFRS16
NUF2
STK31
AGBL2
CDK4
LOC550112
SCARNA9
HEXIM2
GSTM3
ZFP62
FBXO46
C1orf63
CTBP1
PKLR
ZNF493
C9orf100
ZNF346
DDX39
RHAG
FXYD3
NT5DC3
HSD17B10
GTF2B
TRIM17
GABRR3
CNKSR1
BDNF
POTEC
UBE2Z
SS18L1
TK2
LOC388789
PGLS
NKX6-1
RBMX
C2orf76
GSTT2
HNRNPL
SPINK8
CCNJL
GPR64
AKR1A1
CA1
PSMC3
FXN
ZNF613
ST6GALNAC2
LYRM4
CDCA7L
LOC100288778
C14orf93
AIG1
TMEM81
PKD1L1
IL23A
VCX
MORN3
TRIM50
CALML6
CCDC14
C2orf48
NAT15
FLYWCH1
CELSR2
GAS2L1
ENPP1
RPS5
FAM173A
AGER
USP44
RAB13
FAM54A
C8orf40
PLEKHG4
ANKS1B
PERP
STRADA
EPOR
MIPOL1
ABHD14B
ZNF700
OR6B2
ZNF611
DHCR24
LOC100130522
UNC13A
HBB
PRKAB1
TSPAN12
PRR5
LOC442421
SERPINA11
C2orf81
TTC16
ADAD2
DCPS
ZNF443
ITIH4
FRMPD1
FRMD3
BFSP2
AMACR
CES8
MFF
FANCC
PIF1
LOC399815
CA8
ZNF14
DGCR2
SPATA2
IFT20
C19orf47
NPM2
SLC1A5
PRR22
RAD51L1
RSPH3
SLU7
LBX2
LETMD1
COL28A1
C2orf7
DNAJC1
PEMT
ZNF257
RHEB
EPN1
FKSG83
C19orf2
CHERP
FLJ45983
CITED1
PDXK
SHROOM2
GAL
SULT1A3
WDR61
ABCC6P2
PDCD6
KAAG1
C3orf34
ANP32E
PCNA
WDR83
ABHD3
PPP6C
C6orf15
MRPL32
CDKN3
NCRNA00160
POLR3GL
C16orf75
PPDPF
NELL1
METTL8
FAM165B
NAGS
FAM120AOS
ZNF208
KIF18B
LPAR3
MBD3
ZNF132
QRSL1
ZNF354C
UQCC
RASSF6
YTHDF1
KLHL26
NDUFS3
TMX1
COQ5
AKR7A2
AKT2
ZNF821
TELO2
SFT2D1
PSPN
NLK
HCN1
PDC
HDGFRP2
IGSF22
C19orf50
LOC729156
GGN
AK1
BRDT
ILKAP
GNG8
CNO
HAUS7
RASSF10
ZNF345
PLK1
CRELD1
TXNIP
RNF133
LY6H
PSKH2
LIG1
CCDC127
SFXN3
SPDYE6
GUCY2C
CR2
VRK2
COX6A1
NOSIP
NPIPL3
C9orf44
MMAB
C2orf64
BTBD2
PRKRA
C3orf39
IL17RB
ZFHX3
COPG2
DDAH2
C5orf45
ST6GALNAC5
FADS3
C1orf174
TMEM205
RAD51
PPIH
CPSF4
MATN4
TAF9B
TRMT112
ALG14
PDAP1
ATP5J2
MAST2
SLC22A11
MYADML2
EEFSEC
LTB
FRAT1
OPTC
PBK
C16orf79
RNF25
LOC391322
CCDC140
C17orf53
MYH13
GNPDA1
MPV17
C3orf37
UBE2B
PAF1
POMGNT1
KRTAP5-9
AIP
FAM105A
ETV6
METTL12
C14orf73
FAM134A
KLHL5
ZBTB46
CXXC1
PAK6
MAFA
MAPK3
FOLR3
APOA1BP
RTEL1
IMMP1L
TIAF1
SMURF2
ATG4D
MED25
SNORA42
C14orf169
C10orf140
MRPL11
CASP9
LOC728024
FAM36A
COX5B
GLTPD1
POLR2E
NDUFC2
LOC390595
HAUS8
HOMER3
DOM3Z
ORMDL1
MUS81
SP5
PCBP2
SLC9A10
FAM108A1
C16orf53
C7orf51
CENPF
TMTC4
CASK
FAM195A
CSNK1E
GSTO2
HDAC8
TMEM217
KRT86
NUDC
LBX1
PRSS50
PILRB
CC2D1A
C3orf71
PPIE
TRIM67
NDUFB11
CRYGC
ZNF577
ICAM5
C1orf210
ZNF563
TRIM55
QPCTL
PRRG4
GPD1L
BCL8
MITD1
C14orf68
CHEK2
FAM38B
TUBA3E
SBDSP1
EID2
LYPD5
SKIV2L2
SLC5A7
RNF208
NUP50
ZNF799
PES1
USP26
BAT4
MLLT3
UNC93B1
C7orf46
HSCB
C6orf192
NIPSNAP1
SUPT6H
ANKRD2
NME3
LAMB2L
KIF15
SLC6A9
ORAOV1
RERE
COX7C
ZNF615
RABAC1
[truncated: 236 more rows]

## Sheet: lum b good prognosis
genes	sr plot output
PLP1	Chemokine signaling pathway
FCRL1	Primary immunodeficiency
KIAA1409	Viral protein interaction with cytokine and cytokine receptor
IGF2BP1	Cytokine-cytokine receptor interaction
KLK14	Th1 and Th2 cell differentiation
ALDH3A1	T cell receptor signaling pathway
FAM129C	B cell receptor signaling pathway
KCNH7	Cell adhesion molecules
GDF9	Intestinal immune network for IgA production
CTTNBP2	Neuroactive ligand-receptor interaction
LY6D	PD-L1 expression and PD-1 checkpoint pathway in cancer
PHYHIPL	Cell cycle
DRD1	DNA replication
MS4A1	GABAergic synapse
FZD10	Natural killer cell mediated cytotoxicity
BRD7P3	JAK-STAT signaling pathway
PTPRN	Rap1 signaling pathway
NTRK1	NF-kappa B signaling pathway
RELN	cAMP signaling pathway
GABRA1	Fc epsilon RI signaling pathway
PRR11	Ras signaling pathway
FCER2	EGFR tyrosine kinase inhibitor resistance
HIF1A	Antigen processing and presentation
CLEC17A	Inflammatory mediator regulation of TRP channels
RIMBP2	cGMP-PKG signaling pathway
RASGRP2	ErbB signaling pathway
BLK	Oxytocin signaling pathway
KLK8	Phosphatidylinositol signaling system
GSG1L	Estrogen signaling pathway
BANK1	Phospholipase D signaling pathway
ATCAY	2-Oxocarboxylic acid metabolism
INSRR	Fc gamma R-mediated phagocytosis
ZCCHC12	PI3K-Akt signaling pathway
CHRNA3	Central carbon metabolism in cancer
CD79B	Regulation of actin cytoskeleton
GJB6	Cellular senescence
UNC13A	Chemical carcinogenesis - receptor activation
C6orf174	Inositol phosphate metabolism
CHST9	Purine metabolism
PAX5	Focal adhesion
COL4A3	VEGF signaling pathway
CRYBA2	Motor proteins
KRT4	MAPK signaling pathway
FCRL2	Gap junction
FGFBP1	HIF-1 signaling pathway
CXCR5	Vascular smooth muscle contraction
CHP2
CYP2W1
NRSN1
LCN10
NRG1
CR2
KLK13
COL19A1
KRT13
GABBR2
FCAMR
FLJ37543
KIAA0087
CNR2
CAPNS2
LHX8
INA
FCRLA
LOC283663
DPYSL5
ZFY
LOC100190940
AKR1B10
KLK12
CXCL13
CYP2A7
SCRT1
BTLA
MRAP2
RFX6
HDC
POU4F3
AICDA
PIWIL1
AQP4
CD19
RAB39
FOXE1
C20orf177
GALNT12
HPSE2
FOXL2
ACHE
CNTN2
KRTDAP
PCDHGA11
FGF3
HS3ST2
HCN4
GDNF
SYNPO2L
DNER
PLAC8
KRT6A
MAP2
CHGA
MAP3K15
LRMP
NCCRP1
FCRL3
GNAI1
PARP15
FZD8
RHCG
FEV
PCBP3
BEND4
PPP1R3D
PLCXD3
AMY1A
MAL
SNAP25
GDA
CDH22
HAPLN1
CSE1L
ROS1
FRG2C
ZNF804A
SLC14A1
IRGM
EPO
GPR110
MYO3A
ADD2
KCNH3
DACH2
PDSS2
PKHD1
COL4A4
CD22
CLDN6
BCL11A
CXCL6
C6orf204
P2RX5
LOC100133893
AURKA
KIAA1045
EPHX3
CCDC67
BACH2
RERGL
PAPL
CAMK4
FAM83C
DAPL1
BAIAP2L2
AMOTL1
GSTM5
USP22
CCR7
UCP1
CCR6
NCR3
ABCC4
CCL18
PCDHGA8
LBR
QRSL1
KLRC1
ADH7
ANK2
HAO1
IPCEF1
RTP2
CACNG5
FOXA2
CCKBR
IL19
C16orf54
SLC14A2
CCDC129
PRKCB
CCL17
ATP2A3
HLA-DOB
CRNN
C4orf7
TPH1
CAMKV
RSPO1
FAM92A3
GPR123
OR2L13
DNASE1L3
ADCYAP1
CXCL1
MIR155HG
AKR1C1
RAE1
NR5A1
CDK19
TCERG1L
CEACAM21
HSF5
C2orf89
TKTL2
PYHIN1
FAM65B
C10orf99
L1CAM
APCDD1L
CHGB
ANKRD43
B3GAT2
GPR18
OC90
CD79A
CD37
ANO4
SLC5A11
CXorf65
POU2F2
GPR15
TSPAN19
FAM151A
MEP1B
CRTAC1
AMY2B
CSTF1
BEST3
KEL
JPH4
SATB1
CCL19
KIAA0748
LHFPL4
ZPBP2
DDX25
GVIN1
C1QL4
PRR18
CPNE9
FGFR1OP
EDAR
CCDC141
XIRP2
PRAP1
CHST1
PSMA8
MCF2L2
ANO7
KCNJ6
AKT3
CHST4
FAM123A
AMD1
HTR3A
MCM10
CFP
PRKCG
CYP2A13
IKZF1
GBP6
GLDN
DYNC1I1
C11orf21
CYP4F3
CCBP2
CD28
BAI3
HVCN1
C6orf223
RAPSN
CDH26
NRG3
GRM2
GPR174
CD69
LTB
GJB7
GABRG2
REV3L
DPPA4
OGDHL
GALNT13
SUSD5
RNF145
CYP8B1
RBM38
CD52
PTPRC
AADACL2
GNG4
P2RY14
DMP1
ASPDH
TUBB2B
C19orf77
CD40LG
LEFTY1
BEND3
SULT1C4
CYTIP
TCAP
C2orf85
EDIL3
NTRK3
NUP153
PTCRA
ALDH1A1
ARRDC5
LMX1A
NCRNA00092
CDCA7
HOXA13
MYO7B
NEUROD1
DEPDC1
KCNJ8
LGI3
DSCR8
AKAP2
RGS13
DHTKD1
NCOA3
JAK3
RASGRF1
NKX2-1
KRT5
ITK
CNNM1
KCNJ12
HS3ST4
C1orf125
BLM
MDS2
NOTUM
IL17REL
LIMD2
NLRP1
KLHDC8A
LOC728392
RGS4
ACAP1
C20orf118
APC2
DNAH17
PLA2G2D
PDE6G
C12orf53
IL16
FAM159A
PPP4R1L
HHATL
NCF1B
CD48
GUCY1A2
GZMK
GIMAP7
KL
HPCAL4
PCDHB5
CCNE2
ARFGEF2
RNASET2
SULT1C3
C6orf218
MLLT11
GLP1R
AP3M1
ENO3
GJB4
GABRA2
KLRC4
PSCA
SLC4A4
CFHR3
ITGA4
CADPS
CLEC4C
PRKCQ
CCNI2
PALM2-AKAP2
LOC100188949
LCN8
TMEM11
TPTE2
DEK
LPPR1
LY9
B3GNT7
CLEC9A
FYN
KIF21B
GFRA3
N4BP2
PUS7L
RCSD1
SLC6A4
ETS1
HMSD
KIAA1644
ADD3
SULT1E1
IRF8
HPDL
XKR7
PSG8
USH1C
CETP
KRT6C
WSCD2
CLEC12A
C1orf129
PADI3
PLAGL2
KSR1
MAGEA4
FAM105A
CD72
PHACTR3
C15orf42
DGKZ
DLX6
PPP1R16B
KPNA5
AIM1
CLVS1
KIAA0125
FRG2
WNT11
ATG5
IL18R1
FAM105B
KCNH2
PLEKHG1
ARHGAP15
HIVEP2
DDX27
PVRL3
C6orf182
CDX2
MEGF11
FOXN2
PRKD1
SPANXB2
OXNAD1
FANCD2
NAA38
NR4A3
NMNAT2
DLX6AS
GCGR
PRSS3
MBP
LIPF
FLJ34503
PCDH19
GPA33
SVOP
EVI2B
ACAP2
GMPS
DDX26B
MYO1G
BCLAF1
C21orf129
ITGAD
CARD11
ARHGAP25
P2RX1
KRT32
HSPD1
CORO1A
SELV
IL21
GP1BA
ATP13A3
CSPG5
GPR126
LINS1
FAM126A
DGKG
PSG3
PIP
CALHM1
ITM2A
PHTF2
NEUROD2
RPS4Y1
ARHGAP9
ING3
FGF12
CACNB4
CD24
C8orf75
EXOSC3
ARL10
GNAL
B3GNT5
NKX2-3
PLD5
FEZF1
FMO3
GPR171
CD3E
GAD2
S100A2
DKFZP434L187
ACSL4
C9orf139
RFTN1
C20orf108
CHRNB4
ADRA1D
PADI2
STARD3
ADAMTS8
INHBE
RGPD1
IKZF3
PTPRCAP
MID1
KCNH8
DNA2
AFF2
GPR55
FAM49A
FAM163B
CPNE8
CRCP
CD8B
PROM1
RAB22A
MCART6
FLJ43390
NTN3
C6orf203
CR1
LHX2
DTHD1
RPAP3
PDCD1
CES1
IL1F6
SCEL
PVRIG
ADAM23
CLDN16
LIN28A
FETUB
DACT2
ABTB2
DNM1
SERPINB3
RNF152
LOC100233209
CNTN1
CPA3
IGF2BP3
KCNA3
GIF
CLEC4D
APIP
MGAT4C
KIAA1919
CDC42EP3
BARX1
BTK
LCK
IL7R
HIGD1A
C13orf18
FOXP2
PIK3CD
AKNA
CDC25A
KLK1
PDE4C
MAP4K1
KRT76
OR10G4
ECT2
ARNTL2
FYB
SCN3B
LILRA4
DNAH8
KCNB1
CNR1
LPPR4
LOC201651
DDX6
MOBKL3
CLNK
C20orf107
RASSF2
DCX
KBTBD8
NRIP3
IDO2
PCYT1B
FGF2
ALOX15B
IGSF11
LASS3
SH3GL2
RTBDN
PLOD2
RACGAP1
IL2
KCNT1
GZMM
INPP5D
OPA1
KCNB2
PARVG
CWC22
OSTM1
C12orf54
RDX
IGF2BP2
BCL11B
SCGB2A1
LAMP3
RHEBL1
OXCT1
MAN1A1
DHX33
POU2AF1
IPMK
DKK4
KLRK1
CA2
RD3
RAC2
PLCXD2
AGAP2
COX6B2
HOXA9
LAT
GMNN
GPR75
PHACTR2
DUSP26
TMPRSS9
BEND7
C6orf191
EPHB6
IGFBPL1
ARL5B
TPRXL
DENND2A
IL8
CELF2
ANKRD30B
EAF2
KLHL29
FANCI
HACE1
EEA1
MYCN
GZMB
PCDHAC2
KLHL6
PPFIA2
SP6
PIK3C2G
FAM9A
FLI1
COPS3
GIMAP4
RFPL1S
RASAL3
GIMAP5
SLIT1
DOCK2
GULP1
FAM83D
SRD5A2
DGKK
SPINK13
TMEM155
MCHR2
CD226
CXCL5
IL1RL2
LTA
IL2RG
PLCB2
GRB2
DLGAP5
BUB1B
ANKRD55
LOH3CR2A
CYP2C8
FAM92A1
LOC389634
NCRNA00119
EDA
BICD1
SPINK6
RAB37
IL1F9
C1orf183
HLA-DOA
TMEM56
MCM8
CD96
IL33
RGL4
CDH4
CD5
ALOX12
ARMC2
ATP8A1
DPYSL4
C3orf72
LOC644669
PLCL2
CXCR4
CPEB1
CTSE
PDS5A
PABPC4L
CD27
AMICA1
RAB33A
HELLS
GSG2
CLC
ANAPC1
HNF1B
NUP155
POLQ
JAK2
C20orf56
OR10G7
CTDSPL2
ADAMTS18
KRT78
KCNC4
ENPP3
KIAA1614
ESPL1
DIAPH2
SLC1A4
PTGDS
ADAMTS9
CBLN1
CTLA4
IRX4
HAND1
C14orf64
FAM184B
CD3D
ATF1
BSN
ATM
DOCK11
HMX3
HOXD9
SLC5A5
CERKL
ODC1
C17orf102
NLRC3
PCDH10
CASP12
C14orf73
EML4
NUDT9P1
FBN3
PDE3B
PROKR1
GP5
KIR3DL1
KLK11
CD1D
KCNA2
AADAT
LAIR2
CCNA2
CCT2
CDK6
BAI1
CEP57
FAM106C
C17orf85
PNMA3
PGM2
GNG2
CENPL
PATL2
CASC5
PTPRO
TUBAL3
BIN2
P2RY1
PELI1
MGC42105
IL1RL1
C6orf222
CCDC99
MFAP3L
RNF126P1
PRDM8
TMEM60
LOC100133545
KLRC3
ANKRD20A4
PKIA
PTPN22
CDKN2C
ARG1
CYP4F2
OR6T1
LAMC3
SPRED2
PLEK
POM121L4P
FLJ40504
CSF3
CLIC2
BRCA2
GPR133
SYVN1
KIAA0947
PRTFDC1
NDUFS1
GJA3
CLEC10A
GYPE
CSF2RB
NUP160
MSH2
GOLGA8A
CST7
LGI2
PMCH
LOC154822
CD3G
FASTKD2
KCNIP1
CD1C
COL9A2
CRTAM
NCAM2
C20orf43
CLCN4
ELFN2
HSPA14
GPC5
IL12A
FOLR3
AGTPBP1
CD180
GJC1
NPL
FRG2B
S100A12
CD2
CYB5R4
CAMKK1
VEGFB
TMEM200B
ABCG2
CYP46A1
RC3H2
DSCR10
ANKRD35
NIPBL
KLRB1
MEF2A
ERGIC2
CCDC69
CD247
MS4A8B
C7orf61
IREB2
MOBKL1B
ATP2B3
GJB5
FAM196B
FUT7
HECA
MEX3B
ANKRD34B
CARD8
NDST4
RUNDC3A
PTPN7
TGM1
MASP1
MDGA2
IL12B
MAD2L1
RNASEN
LMAN1L
ARHGAP11B
LOC100128076
TTTY15
SEZ6L
KRT79
C4orf50
BNC1
CAPN6
ELMO1
DOCK10
ARHGAP30
KIAA0101
ERCC6L
KLRG1
MOBKL2B
TMEM132B
CDH8
EVI2A
HAS3
FXYD6
C21orf99
PHOSPHO1
LOC653653
C1orf130
C12orf26
MEOX1
MATN4
NPAS4
RIF1
MEF2C
CENPI
PRKD3
PDE6A
CD6
FMO1
GMFG
MAPK14
PEG3AS
HPR
ARHGAP11A
ABCD2
C5orf20
MYBPC3
NIPAL1
C9orf102
FGD2
HTR2C
RGS20
LOC415056
AURKB
AP1S2
AIM2
CDCA8
SULF1
OR4P4
GPR183
HEATR5A
TRPA1
CDCA5
FBXO45
HMMR
PAX6
LPCAT2
LHX1
WBSCR17
BTBD3
C9orf125
FASTKD3
UTY
CHODL
MAPRE1
MELK
NUP88
CPVL
GZMA
MIS12
CDK8
IL13
EMID2
ARAP2
LIPI
KLK9
CBX5
LOC339524
PRC1
OBFC2A
SPDYE3
TMSB4Y
EPAS1
C8orf80
GPSM3
PCDHGA4
ADRA2C
HDAC2
MPEG1
SLCO1A2
LGR6
ADAMTS17
SDR16C5
BTN1A1
DDX11
LHX3
SYNGR3
SEPT12
PCP4L1
ISX
KAT2B
KRT1
P2RY10
PPP3CB
LRRC55
P2RY8
LOC220729
EOMES
NRG2
MIAT
GINS1
HS6ST2
CEP76
ANKRD50
ITSN2
C5orf42
OR4C6
OR10G9
GABRE
C6orf167
ADCYAP1R1
NRXN1
C3orf20
CD200R1
MGC12916
NLRP4
CENPW
CRLF3
LOC645323
BUB1
GPR64
HBS1L
SCGN
FAM71E2
PRPF18
CKAP5
AMTN
NDRG2
FAM153A
FUT11
AANAT
KRT16
KIF6
GEN1
GPR114
DSG3
CDKL5
PDHX
RASGRP3
C2orf88
PTPRH
PAIP2B
MSH6
IL18RAP
LRRK1
PM20D1
KIAA1033
POU3F1
GAB3
C16orf73
HNRNPUL2
SULT1A1
TMEM178
ASB2
PRCD
POMC
FAM76B
DPY19L2P2
RAD51AP1
MYOZ3
CADM3
NT5C2
NKAIN2
PIKFYVE
MCM9
PTCHD1
CCDC144A
C21orf131
ITGA1
FAM57B
NCAPG
FRMD5
CKAP2L
GAPT
FAM54A
CENPK
KCNK4
KIF18A
CASP8AP2
FAIM3
CCNE1
DHRS9
MRPL42
POLA1
C7orf52
DTX1
MADCAM1
PI4K2B
ASB7
CEP152
SPG20
INMT
CDK5R2
EXOC5
TMEM84
PDE4B
ABCB11
PTH2R
ROR1
CD53
C14orf106
MBNL1
DAAM1
ADORA2A
PCDH11X
NCR1
ICOS
USP9Y
MGA
IL10RA
HCLS1
ZNF514
FRMPD2
GAS2L3
GCNT7
IL2RA
NAPSA
A2ML1
RNF160
GPM6A
DMRTA1
FOXO3B
VPREB1
NLRP11
CYP3A5
QSOX2
POM121L8P
CCDC88A
DNAJC13
DISP2
ABP1
AGPAT5
CLEC2D
NPAT
FADS2
CAPN14
PDS5B
KRT85
LOC283404
FCRL5
CLSPN
NAPSB
PCDHGC4
KIAA1958
PAQR3
CLEC12B
GRAP
PLA2G12B
RAP1A
LOC284379
RCOR2
CELA1
RNF168
TMEM45B
NCRNA00086
CAMK2D
POU3F3
B3GAT1
F5
CXCL9
EYA2
EPHA4
DPEP2
NSD1
PARM1
THEM5
IRAK3
CAPN11
DBF4
DCAF10
CCR2
HOXC12
CA10
TMEM136
DHX15
CPSF7
EFHA2
MCTP1
PTGER2
CCT6A
C16orf87
C6orf170
ZNF717
TBL1X
SLC6A12
CCR4
FANCL
AOAH
SERPINB4
NUF2
NCF1C
PTGER4
SOHLH1
GALR1
PIK3CG
LRPPRC
B4GALT5
P2RY12
CRABP1
TPTE
NFIB
SCT
MYO9A
SERGEF
TNFRSF18
MPHOSPH9
PSTPIP1
PTPLA
PITPNM3
SEMA6D
SLC38A2
ASCC3
CCDC85A
MDC1
NDC80
CCR8
CLECL1
GLRA2
FMNL3
RFC4
PITPNB
PDE3A
KNTC1
ACTR2
OR4D5
ABCA11P
ATP13A5
POLR3A
PLCB4
QPCT
ADAMTS3
CDC40
CES4
BRIX1
B4GALT6
NCAPH
ASPM
CRYM
KLHL34
TBC1D12
RPL3
GRAP2
PTPN12
TMEM101
GIMAP6
NPHS1
GPER
CLDN9
BMP7
MLL
D4S234E
CBL
BACH1
CD200
PANK3
SPINK5
CDKAL1
GUCY2C
ANLN
DAB2
TRIM43
PIRT
TBRG1
TFAP2A
ACTRT1
IL6
KBTBD12
NCKAP1L
CD38
TMEM63A
TTC17
DSCAML1
GIMAP8
FAM162B
LRFN5
GTF2H1
TBX22
LYSMD2
TRMT112
ARHGAP19
UGT2B28
KRT6B
CLEC4G
RBPJ
CCDC152
CCDC88B
DAPK1
KLHL3
MARK1
TRPC6
MPDZ
CLOCK
LRRC10B
CLEC4GP1
NBEAL2
CUBN
PAK2
IL1RAPL2
GTDC1
LRCH3
ADCY8
PM20D2
DMRTA2
GABRQ
CNOT6L
FBXW2
KIF23
LMNB1
LY75
KIT
H2BFM
HSPH1
FOXO3
NHSL2
ADAM17
MCM6
OR10J5
LYZL1
HMP19
PATL1
MRPL19
TRPT1
BTAF1
PDK1
CHRNA4
PAPD7
PGM5
LOC650623
C5orf34
CIITA
PDZD4
KCNK10
C5orf51
NAP1L1
CDC45
CT47A2
CCR9
PKD2
C9orf100
TEX19
ADAM19
FMNL1
DPP8
PRIM1
RBMS1
PRF1
IDH1
QSER1
MGC2889
CCL23
RPL17
FAM178A
PIK3R6
SFRS17A
CDCA7L
CCT8
GTF2E1
C12orf11
RPS27
KLRF1
C22orf45
PLAG1
HECTD1
C17orf54
FAM72A
G2E3
LRRC49
ORC6L
ABCB1
LOC126536
NAGS
PTPRQ
CHRNB2
SYP
PPP1R12A
FBXO5
ALK
KIF2A
QKI
PLGLB2
HRH2
MSL3
KIF14
SLC27A6
HOXA10
CCDC59
NDUFA4L2
GFI1
CMKLR1
LOC440896
GNL3L
KPNA4
IRF4
STMN4
CCL21
FSD1L
CD244
KCNC1
FLJ37307
CSMD3
NHLRC2
DGCR11
LOC100128191
LCOR
CTCFL
PSAT1
RAD1
PYGO1
IL12RB1
ANKRD6
DHX29
PDE7B
CAT
IFNG
B3GALT1
FAM72B
HRH3
LOC285074
DPF3
LOC162632
OR52N4
HSF2
LBH
CH25H
PIF1
HPS5
SNORD97
DNAI1
MGC16703
KRT23
DNMT3B
FLRT3
HGF
IL21R
RASGEF1C
FADS1
PCDH18
LNPEP
PRIM2
NAA40
PIWIL4
DCK
DLD
C11orf93
HEY1
NUFIP2
IGLL1
BRIP1
PLXNC1
PHF19
B3GALT5
ATR
ITIH1
BRPF1
SGCA
CHRM4
AVPR1B
NRK
STOM
ATP8B2
GTSF1L
GABRR2
POU4F1
POLR3F
BNIP2
CEP55
ASPG
GLYATL3
MEOX2
SSPN
NR2E1
MAP3K4
EGFL6
PVALB
CTPS
KIAA0754
LOC96610
CYB5R2
NCRNA00029
FRMD4A
DNAJC9
GSTA2
PAGE3
C15orf55
GOPC
ECT2L
BPIL2
RGS18
MYO19
MED23
APAF1
TMEM145
ATP2B1
KCNJ10
AKR1B1
CDC20
PAG1
C9orf4
N4BP3
LYAR
MYCBP2
LPXN
ATAD5
GJB3
PGK1
DCLRE1C
NEK5
PITPNC1
SERPINE1
PFAS
SLC10A4
RPL31
SLC13A4
SLC12A5
CHST2
C3orf58
RPL23
L3MBTL3
OR10Q1
SYN3
CCDC34
CEP135
APBB1IP
FAM131B
KRT8
LCP2
BTG3
CXADR
NCOA7
CCL13
FAM111B
EGFLAM
PGAP1
FCN1
KRT17
ETV5
CNTFR
BTG1
JMY
CEBPZ
CHAC2
DNAJC6
MS4A6A
MURC
PIK3AP1
MYO15A
TRIB2
EGFR
ZNF582
RCBTB2
FMN2
MAGEA9B
FAM101B
POLR1E
GABRB3
GLIPR1
FEN1
ASXL1
NOTO
FAM150B
CDHR1
KRT18
KLK10
CD8A
HOXD1
IGSF9B
DHX9
GXYLT1
TAT
CRKL
XRRA1
PDCD11
KLF14
GSR
HHIP
C5orf39
NFIL3
C20orf72
RP1L1
ABCA6
PPP1R1C
SIRT3
FAM78A
C17orf46
CYTSA
RIMS2
ERVFRDE1
CPA5
ANKRD28
SDHAF2
FGF4
DUSP13
PADI4
LONRF3
C20orf11
INSL3
B3GNT6
MFNG
CRMP1
ELTD1
ZNHIT2
KIF3B
UBC
ATP2B2
RPL19
LAX1
HLA-DRB5
C5orf22
SYTL2
LMLN
RAPGEF5
CD84
PHIP
CASS4
NOLC1
VTCN1
KIF20A
PIGW
DNAJC21
ASTN1
KCNK12
FXYD7
RASA2
KIAA1024
LARP6
PDX1
VMO1
ACOT8
C15orf23
FRAS1
CIT
CPNE4
ACCN1
CRHR2
FOXP3
CDH17
C2orf71
DHFR
PLEKHG2
LIMS1
GPC3
CALCRL
EYS
GSDMB
CCDC82
CCDC60
A2M
SPATA16
LYN
PTCD3
RPS13
MT1H
TPSG1
ZNHIT6
LOC400927
HOXA4
IRAK4
TRMU
ZNF408
GPR65
CDH7
RAET1G
PAK3
INCENP
RFC3
TUT1
SDCCAG3
PROK2
LOC729176
MCTP2
CEACAM6
GPR116
MAP1A
KLF12
MYO1A
ATL3
DOCK8
CSNK1G1
C7orf51
WDR19
DENND1C
FAM19A5
MYBL2
TMEM63C
GPATCH2
PMP2
FGD4
KIFC1
NOL9
FNBP1
PTGFR
PRDM9
RAB9B
VIL1
PDP1
C20orf165
DMXL2
C17orf76
LCP1
ABI3BP
CENPQ
LOC284441
CALM1
FMNL2
NEFH
SLC39A13
NPR3
NKG7
NBPF15
LOC90586
CDC123
CCDC68
SPRED1
SNORD115-26
KIAA1586
C21orf88
CALB2
KCNQ2
KLKB1
BAG5
PDE1A
MMD
C12orf77
IL22RA2
PLAC2
CD1B
UVRAG
MCM4
FBXL4
FAM108B1
LPCAT1
RALGAPA2
GDF7
POM121L1P
LOC440944
DDX21
CYYR1
ZDHHC5
KIAA0406
PREX2
COL29A1
TACR2
ASCC1
OR4F15
LOC340017
NASP
IQSEC1
PIK3C2A
STEAP1
PBK
LOC100270804
CKAP2
REEP2
C20orf202
IL6ST
PAR5
OSBPL3
COMMD8
DIAPH3
CLEC1A
BAZ1B
C1orf150
POLE
PMS1
HLA-DMB
C3orf21
C4orf6
MTMR2
ZNF676
WIPF2
GRAMD2
GLS
PPAT
PDIA2
TRMT2A
OR56B1
FAM184A
GAN
MPP6
DHX36
TMEM99
P2RY13
BMF
ARG2
CNOT7
LMO4
KIAA1804
PCGF6
HTR6
OR4C11
LOC200726
ITPRIPL1
KIF15
CARD6
OTUD6B
ATP11C
CPLX3
ELL2
PRDM1
PRLR
INSM1
VSIG8
CNKSR3
CENPN
POLE3
IPO7
GCET2
DLGAP3
CAPN9
C2orf61
RSPO2
CCT6P1
CCND2
MYBL1
CSRP2
C14orf115
CD164
ITGAE
MCM3APAS
DLAT
ATP11B
DCAF12
CCDC147
NCF1
BARD1
KLF7
KIAA1161
MS4A4A
CNIH2
NCBP2
KCTD15
INVS
TMEM203
FGF7
KDR
MAML2
SEC22B
TNKS1BP1
CDKN2BAS
TAS2R43
NXPH1
UPB1
PLEKHM3
KIF21A
IKBKAP
MYO10
CCT4
SLC25A17
AKAP7
TBC1D8
ACTR3
IFNAR2
KCNA6
CRNKL1
CEP78
CTRL
DEPDC1B
CHEK1
NAT1
HIBCH
LSAMP
HIGD1C
AKAP13
FGF5
HEATR5B
C8orf46
TMEM184B
C4BPA
TEDDM1
CSNK2A1P
LOC100240735
E2F2
KCNMB2
LOC91450
GJC2
VIPR2
ONECUT2
HEG1
EXTL3
RIMKLA
KIR2DL1
NUP210
FAM161A
DENND4A
ARHGAP20
KHDRBS3
LIPG
LOC729082
PPM1B
GIMAP1
GPR135
ESRRG
METAP2
FAM135A
RALYL
PRPF4
NUP50
ANKRD44
LOC100128811
ERCC8
NPR2
FLJ13224
CWF19L1
CPAMD8
IGDCC4
ZNF652
DUSP12
MYCNOS
CNTNAP3
FAM123C
KRT73
FAM107A
C7orf65
LRRIQ4
MYNN
IVNS1ABP
ARL6IP6
ARHGAP31
LOC349196
LOC100271832
MAP1B
DUSP2
AVEN
HDAC11
POFUT1
ATP11A
C1QBP
MTHFD2
DEFB4A
HJURP
HCG22
EDNRB
CAPRIN1
GRAMD1B
SLC1A6
PIM2
GPR157
PRSS1
PPM1L
KIF2C
PRKCH
HECW2
MFHAS1
MTO1
FAM26F
CXorf21
MED28
JMJD1C
C21orf96
LRRTM4
MAG
DDB1
LOC727896
PBX3
GNB4
MTMR12
MALT1
LIX1L
B4GALNT1
ADAMTSL3
CD4
LOC255167
TNNT2
NSUN2
LOC286135
TNIK
APBA2
BFSP2
FLJ33360
KCNAB2
LPAL2
FCHSD2
SEMA6A
MBOAT1
SC65
ORC1L
BAMBI
C6orf103
STIP1
C19orf2
GRK6
GMCL1
CACNA2D1
DARS
ACTL6A
F2R
[truncated: 99 more rows]

## Sheet: lum b bad prognisis
genes	sr plot output
WWOX	Metabolism of xenobiotics by cytochrome P450
LOC643719	Chemical carcinogenesis - DNA adducts
TRIM67	Oxidative phosphorylation
NPY6R	Drug metabolism - cytochrome P450
SFTPB	Chemical carcinogenesis - reactive oxygen species
C11orf67	Glutathione metabolism
LPO	Steroid hormone biosynthesis
LRRN4	Cytoskeleton in muscle cells
PROK1	Pentose and glucuronate interconversions
MEPE	Ascorbate and aldarate metabolism
MYH2	Lysosome
ACE2	Biosynthesis of cofactors
NDUFC2	Nitrogen metabolism
MAT1A	Retinol metabolism
ALB	Huntington disease
MYH1	Cytosolic DNA-sensing pathway
SOX8	Collecting duct acid secretion
SLC12A3	RNA polymerase
IRS4	Estrogen signaling pathway
CALCR	Chemical carcinogenesis - receptor activation
FABP7	Nucleotide excision repair
STXBP5L	Antifolate resistance
MAEL	Phagosome
ADIPOR2	Glyoxylate and dicarboxylate metabolism
PLAC4	Phenylalanine metabolism
BCAN	Base excision repair
PLAC1	Butanoate metabolism
S100B	Alanine, aspartate and glutamate metabolism
ZSCAN4
TYRP1
KLHL1
TRPM5
CKM
GSTA3
FMR1NB
STAG3
ZFR2
TBX4
MYLPF
MUC20
MAGEA8
EYA4
MYOT
PDZRN4
SERPINF2
MYPN
SMR3B
CDR1
CLNS1A
SFTPA1
TRIM55
MUCL1
DCAF4L1
TCAM1P
HESRG
TCHH
CLTB
TRY6
CUX2
CTNNA2
ART3
HTR7P1
ENPP7
EFCAB3
RPL3L
SRRM4
SLC3A1
KCTD21
NXNL2
GOLGA8C
ZNF560
CYP24A1
SIM1
MYH7
UCHL1
CRISP3
SLC39A8
FAM198B
TCN1
FAM75C1
CCDC144NL
UPK1B
TM4SF1
ALG8
MTCP1NB
ASB5
SCRG1
IGF1R
C19orf56
STK31
SOX21
BCHE
LOC100133469
EIF4EBP3
SGCG
MUL1
NPTX1
SPATS1
EMD
LOC441601
SFTPC
ALDH1A2
GAGE8
UCN3
KDELR1
AKR1D1
HEBP1
CNKSR1
TMC3
POPDC3
LEFTY2
RMRP
C16orf58
BMPER
DECR2
CES3
SPINLW1
FAM9C
CRB3
OR4N4
GAD1
ZP2
SLC13A5
NRAP
ACTN3
CITED1
CST3
WDR72
HCFC1R1
FABP3
KYNU
NDUFA13
ETHE1
FAM100A
PRR4
COL9A3
MPG
FUNDC2
RHOXF2B
CRISPLD1
ALKBH7
TUBA3C
CNFN
KRT35
NDUFA1
MSRB2
SOX10
TDRD9
PABPC5
SIGLEC12
TMEM229A
LMOD3
PEX5L
ACOT6
LMF1
SFTA2
FAM3A
KRT10
TCF15
SLC5A7
LYPD3
PAK1
RATIO
SFRP5
APOA1BP
PARP3
SF3B3
SMTNL2
KRT33B
MEGF10
PRSS50
JOSD2
NUDT10
INTS4
TMEM64
GTF2F1
ABCC2
C19orf24
TMEM31
UPK2
BMP5
UPK1A
SLC43A3
ATP6V0C
HAPLN2
CST2
PCDHA12
SCGB3A2
RNF187
CAMK1G
GNPTG
ARHGAP36
CPA6
LOC400931
MAGEB16
PRR19
CPS1
ENKUR
GPR83
PLA2G2A
SCN1A
RTL1
KIF25
FOXD2
DHRS7B
INTS4L1
HIST1H2AE
MYL2
CUTA
SCGB1A1
NEUROG3
ZNF114
CA13
PXDNL
FAM181B
KCNK17
WFDC12
PTGS2
GRIA4
IDUA
C19orf70
TTR
COPE
PALM3
NDUFA11
MAGEC3
C12orf40
SUCNR1
SFTPA2
TRPM6
TCHHL1
HHLA3
RLN2
CBLN2
ATP6AP1
MYO7A
GAGE12D
NDUFC1
NUDT8
GAB2
ZP4
HSPA6
ARSA
FAM75A3
SALL3
CLN3
F8A1
PIGQ
AGTR1
SCGB1D4
GPX4
EPS8L3
RPTN
C17orf55
CETN2
TTYH1
F8
AQP11
ATP8B3
XAGE3
SPRR2F
TEX15
FAM19A2
LAPTM4B
CFB
ACY3
TBC1D26
HSD11B2
RHCE
CGB
SLC32A1
SSTR5
SYNM
NUCB1
GJA1
CRISP2
GDF6
PLEKHH3
GOLT1A
NME1-NME2
KLHL26
VNN1
BCAP31
NLGN4Y
IL1RAPL1
DAD1
B9D1
TMEM158
LRRN2
GPR108
TCEAL2
SLITRK3
GAGE4
SLCO4A1
KIAA1467
GDF15
FLYWCH2
CCDC11
TRPV4
NDUFB2
IRF2BP1
GLYATL2
C1orf170
PAFAH1B3
UBXN7
HBD
NEDD9
UGT1A6
C12orf63
ORAI3
HLA-J
MTSS1
RABAC1
ODF3B
MYO16
TMEM100
SPSB4
NAA10
FAM89A
SYCP2L
PRR24
FLYWCH1
DPP7
SLFN5
RPP25
KIAA2013
LTBR
PSMD9
TMSB15A
CYP2C9
MMP10
LAMB2
BRS3
C4A
FER1L5
TCL6
ATP1A4
SOX1
IER2
CYP17A1
SLC41A1
PTGER1
NDUFS7
RAB11B
PPP1R13L
FHIT
ACADS
C18orf20
ODF3L2
CSTL1
EFCAB5
BLVRB
VSIG1
C12orf57
GPKOW
LOC149134
MYT1L
FHOD3
LDOC1
A2LD1
ACCN3
SLC16A10
PTMS
DKKL1
NAT15
PNLIPRP3
IGFL1
C2orf50
RGS6
MTCP1
TACC1
NEURL3
SCG3
PI15
SFRP1
OCEL1
CNTD1
ZMAT3
GAGE12J
LOC285593
KCTD13
CHCHD5
CDIPT
LRRC14B
TNFSF18
CNTN6
RGS22
VWA5B1
NLGN4X
ARF1
DEXI
AHSP
LOC286002
NPFFR2
SLC34A2
COX6C
SH2D5
LOC653566
BSG
NDUFB10
LSR
RTP4
SPHKAP
ARL6IP4
WNT6
PCP2
UMODL1
RYR1
CYP21A2
ANKRD26P1
CXorf49B
BBC3
ERCC1
TM7SF4
VTN
RTP1
SYT10
H2AFB1
NFIX
LOC339535
RAD23A
NENF
CYB5A
SHROOM1
SPANXC
DBP
CLPP
FAM173A
HOMER3
FKBP8
POLR2E
CLVS2
EIF3H
FAM75A2
B4GALT7
HBG1
NPY1R
PKD1L1
P2RY4
CCNJL
TM4SF4
ASAP3
CDH15
FAM46B
TDO2
RHOC
PSEN2
DUSP23
KRTAP3-1
NLRP5
MYPOP
FAM128B
C18orf26
NTHL1
TFDP2
EDN3
FAM58A
EPHX1
PGCP
LOC389458
ACSS2
C1orf92
MIDN
PLLP
XDH
PSENEN
MARCH2
ATP6V0E1
RILP
CD207
NARS2
FAM75A5
HBXIP
CWH43
PLCD1
MICALL2
TFPI
PKN1
AGR3
ACOT4
CCL15
PQLC2
METRN
GNASAS
LOC374491
DGAT1
CENPP
SLCO6A1
XRN1
GABRG3
TRIM71
TESC
RASSF10
PHLDB3
PKD1L2
PRSS38
OPN1SW
ATP13A1
GALK1
POLR2I
OR1C1
MRPL55
TPK1
NUDT17
BST2
OR2W3
NKX6-1
C11orf88
SNX32
KCND2
IFITM2
SERPINA4
CES7
PGC
C1orf151
MRGPRE
SH2D1B
KRT31
C8ORFK29
TMEM200C
C1orf172
AGA
ERGIC3
KCNK9
DHCR24
CLCNKB
SLC6A17
NMB
CST9
TMEM82
CXCR1
PLEKHB1
MMP26
CLCN7
KLHL35
ALG14
TCN2
SCN11A
HMGCLL1
C16orf42
CEBPD
DPM3
EFEMP1
TNNI2
ROMO1
PCSK6
CYB561D2
CPN2
AMFR
PAH
SLC15A1
SAGE1
NINJ1
NCRNA00116
LOC729156
ENTPD8
KCNK16
PAX8
RXRG
DNASE2B
UGT1A8
LOC202781
KLF16
MSX1
LMNA
CSTB
TRIML2
REXO1L1
GIPC1
C9orf130
MYEOV2
GAGE2B
HAGH
WISP3
IGFALS
JUNB
FLJ46321
LOC113230
FAM195A
PTPRR
CA1
RENBP
RSAD2
GRIN2D
MGC4473
UGT2A1
MATN3
LAMP1
CDR2
PSG5
SPANXE
CPLX1
PRSSL1
IFI6
RFXANK
TMX4
FMO5
VWCE
INSL6
FAM120AOS
TLX3
PRR16
POLD4
ACMSD
C9orf89
LOC442421
ANAPC13
ESR1
CDKN2AIPNL
RNF7
NDUFB7
TFF2
LOC100129055
EML2
IFITM3
ADAM2
FLJ45244
SMPX
DAGLB
HBG2
GKN2
SPRR2C
C21orf119
TLR8
SHANK1
RPL10L
C16orf71
TMEM108
DNAJB13
C8orf40
C6orf142
MRPS24
SIGLEC1
NF1P1
EN2
SUB1
IFLTD1
DCAKD
CRIP1
EGR4
CGB5
SSTR1
HABP2
C21orf2
GIYD2
SSX4
OR13J1
HSD3B7
SFT2D2
IFITM1
C15orf48
NPAS3
CADM4
BRI3
SLC25A42
NPRL3
SUN3
RBM42
C1orf35
C19orf10
UGT1A9
TMEM52
NR1H2
SH3GL3
PNPLA4
REEP5
NDUFS8
GPR37L1
ROBLD3
RARG
MYOZ1
TERC
PRKY
APP
LSM7
HLA-H
TACSTD2
SSX2
VCX3A
MAP2K2
LOC440957
NNAT
RHBDF1
SEC63
BCL7C
ZNF454
ECHDC2
CSRP3
AGTRAP
RAMP3
GEMIN8
HIST2H2AA3
MGRN1
ATP6V1F
ITPK1
ABCD1
EEPD1
SEMA4C
CCDC115
OXTR
MSMB
GCLC
NAT2
TRPM8
USP18
SERPINB11
DYNLRB1
ARAF
UGT8
NDUFA7
FGD6
ZBTB8B
RNF113A
ABCA13
PITPNM2
NUPR1
MVP
GPR26
C9orf16
SPRR3
ANXA2P3
LRRC61
STOML3
UGT3A1
PLEKHN1
TF
PEBP1
USP29
POLR2L
CNTD2
DUSP16
AKR7A3
TM4SF19
PCDHGA10
HSPA1A
ATN1
MRPL34
RNH1
WDR87
MANBAL
PRSS21
LPAR2
FOS
COL27A1
HYI
MFSD5
MEIS3
VASH2
ARPP21
HPN
VWC2
APBA3
TUBB1
NEU1
PTGDR
JTB
SIRPB1
SLC30A3
CHPF
SCNN1B
GSTM4
PRRG2
CDH18
OCIAD2
DCI
WDR38
ZNRF1
ATXN8OS
KIAA0513
CA3
ROGDI
G6PC2
ZDHHC18
UGT1A7
CCS
OR4N2
CDC16
PPM1J
SMR3A
LAMB2L
PAX1
ASMTL
ERCC2
SHMT1
CCDC83
C1orf88
NPAS2
LOC100216001
DNAJC12
PISD
IFNA1
TGM3
C1orf66
GALNTL4
GDPD5
GJA10
IKBKB
PCDHB1
TMEFF2
ATP6V0D2
FAM196A
C19orf60
SYT8
JUND
PRSS27
SBSN
ITFG3
NSMCE1
NARFL
LOC729668
HMGCL
LAPTM4A
ZDHHC22
ARF4
CACNA2D3
ZNF280B
OAZ3
BOLA1
PRR22
CALML6
AFMID
C19orf53
SIP1
C1orf57
FAM135B
IFI27
FUK
NCRNA00160
CDH9
CDC34
LOC144742
PRICKLE3
OR14A16
PCDHGA7
GAR1
POLB
VPS4A
RER1
C2orf28
FKBP10
PROKR2
GOT2
C3orf77
TMEM51
CARS2
C14orf33
CST11
KCNK15
CORT
SNX3
MORC1
NME3
RNF207
STMN1
SPANXA2
FOXA1
GFAP
INHA
CTSF
CLU
SLC7A10
ZBTB20
C1orf210
TEX13B
WFDC5
SENP5
NFE2
DHFRL1
ULBP2
SFTA3
UNC80
TSPAN12
MLLT1
PMP22
PARK7
RORC
PLAC8L1
RAG2
LOC729991-MEF2B
FAM165B
EEF1DP3
YEATS2
CALB1
PPME1
AGPAT6
LGALS1
LHCGR
EIF6
ZNF101
FRMD6
MOCOS
HLA-C
SERPINB12
LYRM1
OPCML
GAGE2E
NUDC
C1orf122
IGSF8
DNAJB1
SLC39A12
PIP5K1C
COPZ1
C6orf1
TMEM179
ZNF711
MAP1S
MRPS34
C21orf29
IRX5
GSS
MYCBPAP
DCDC2
FAM86A
HAUS7
SOHLH2
LPIN3
CRYZ
LOC389033
TG
GPR89B
GOLGA8E
IFITM5
BAT5
TGM4
MORN1
CROCC
AKAP1
LRRC50
CCDC22
CLUAP1
UGT2A3
SIRPA
EXT1
ZFP90
GSTK1
GUK1
C7orf50
SOX14
EIF2AK1
SPZ1
CHRNA2
NEDD8
CCDC126
TYMS
UMOD
NUBP2
POLRMT
OOEP
LOC643763
IRX3
CRELD2
CCDC151
COL4A5
HMGB3
GHDC
CA7
COX7B2
TMEM229B
PRSS45
C21orf59
ACY1
MYEOV
GSTA5
GRHPR
ANO2
VAC14
PGPEP1L
BLOC1S1
HYAL4
XKR3
GSTM3
SCGBL
MAFK
CAPNS1
AKR7L
LGSN
C6orf27
HLA-A
LOC100130776
SNRPA1
PSPN
TBCCD1
SAMHD1
XKR9
UCA1
RBBP8
FSTL5
C2orf65
MTL5
MSLN
SLC24A4
FAM125A
GPR89C
NDUFAF1
CASQ1
LOC284440
FCGR3B
ID4
C14orf179
HAX1
ADARB2
ANXA2P1
BAALC
C5orf32
TMEM47
ARR3
NUBP1
C8orf84
MAGEA11
FOLR1
INTS4L2
HMOX2
UPK3B
HS1BP3
ALKBH3
OR51B5
FER1L6
FAM127B
CDK5
FLJ33630
ST8SIA1
DYNLT3
CALCA
CDK2AP2
SMYD2
HSPB9
LOC100133957
TPD52L1
LOC151009
PRMT7
LMOD2
AMOTL2
GCNT4
CTDSP1
CIB1
PPP1R3A
SLC44A5
OR4M2
NUDT9
FBLN7
C8B
DHPS
MGST2
PPAPDC1B
GGT7
ALPL
C2orf62
FAM108C1
TGIF2
C15orf50
JMJD8
LAMC2
HSP90B3P
MCTS1
CXCL17
WFIKKN1
TMPRSS15
UROC1
RFX1
LRFN3
IFI35
GRIN2B
HIST2H2BF
PLK5P
AMPD2
IFI27L2
LRRC46
C13orf29
UNC45B
TSPAN33
BCO2
EPHA2
ADPRHL1
ALOXE3
MRPL24
ZBTB24
MGC12982
TAF7L
PROZ
RPPH1
FBXL16
SAMD13
UGT2B15
MARCH3
CACNA1S
HCCS
NOC4L
ISG15
TNN
TRIM24
MAPK8IP3
KCNK2
C16orf45
SPINK1
C9orf95
PEX11G
FAM22A
C16orf13
CXorf64
PRAF2
ABCC1
RAI2
PGLS
NEU4
C7orf59
KEAP1
YME1L1
LLPH
MLST8
FAM50A
PIGC
SH3KBP1
SLC22A1
SMTNL1
EBF4
RPS2P32
UGT1A1
SAMD9L
C11orf30
HSD17B7
FAM134A
AIFM1
UTP18
GLRA3
SLC18A2
POLR3E
ZIM3
LONP1
TPCN2
C11orf52
PIR
LAS1L
EVI5L
PRSS36
COG2
C6orf226
FUNDC2P2
PCSK4
SNX4
TRIM63
TMPRSS11A
ALAS2
POLR2F
ADORA1
XAF1
PPM1H
DMBT1
ANXA2
GRIK1
LOC100130872
AZU1
ANKRD2
LNP1
CCDC101
CNPY1
RANBP3
OST4
MYH4
TNNC2
C12orf39
CLEC11A
GCM1
ASNA1
SLC29A1
HCG4
SSH2
PARN
PPARGC1A
ACTA1
GLI4
TUBGCP3
LEPREL2
NAPRT1
EIF3G
SP7
ARHGEF5
ALG1
PHF17
ARTN
EVL
VSIG10L
TAF3
ATP6V0D1
AK1
LOC727924
C18orf56
PRDX2
AES
MAGEB3
MGC15885
GATA3
IDH3G
CABLES1
CROT
BPHL
CDAN1
FAHD1
RCAN1
ALDH3B1
DEGS2
DDRGK1
BCL3
SPIRE2
C3orf66
CNPY2
C6orf108
COX5B
ZIC3
NMRAL1
WWTR1
SNAR-B2
BTBD2
ZBP1
TREX1
MOGAT2
ANXA11
ABHD14B
COX8C
HBA1
LASS2
TXNRD1
STS
XPNPEP1
MYBPC2
RSPH9
FOSL2
HSPA1B
THNSL1
MOB2
CAPN12
AMH
GJC3
SLC16A13
FAM127A
TAOK1
C4orf43
GALNT10
PRODH2
KDELR2
AWAT2
HIST2H2BA
C9orf171
ATP5D
PFKFB1
SPACA3
TEPP
ARC
LOC654433
GRINA
PIGH
SYT5
NDUFA2
LOC149620
USP10
SHC4
OTUD7B
SPRR2A
AKR7A2
MAX
C10orf129
OR6C6
TRAPPC3
PHPT1
C16orf79
TRIM22
BDH2
SNX18
DLEC1
FLJ37453
LYPLA2
APOB
KDELR3
FITM1
C11orf70
C2orf18
TFF3
FAM177A1
BCL6
C6orf162
COX6B1
SPEM1
AP1M2
NR2F6
SLC26A7
CCL7
XCR1
PINK1
FAM166A
SEPHS1
ANXA2P2
VRK1
BPIL3
NUDCD3
ZNF705A
STAT1
KISS1
C17orf82
PAPPA2
TBX19
HEMK1
TATDN1
CCDC116
VASN
BREA2
IAPP
CD9
MIIP
IRF7
CLEC16A
ZNF521
FAM22F
ARL1
POLR3K
T
THAP2
WWP2
ABHD1
NQO2
ABAT
FAM182B
C16orf5
TMEM72
RABEPK
MEGF9
SEL1L3
SYNCRIP
ARSF
LOC440925
CC2D1A
IER3IP1
FBXO43
IFI27L1
COMTD1
MYBPH
MYL1
RBMX2
ARSE
TRIM69
KRTAP2-1
C6orf155
C21orf90
HHLA1
IGFN1
SYT4
GCLM
DAPK3
VCX3B
TMCC2
CHAC1
TXNDC3
CATSPERG
SYT14
RTDR1
PIGB
RNASE1
NOXA1
TUBA8
PELI3
CDS2
STAT2
C9orf173
TP53BP2
SPATA5
SLC46A2
ZNF232
LGALS9C
RAB31
CPEB2
HPCAL1
LOC100130386
MAOA
VCX
OSCP1
EFNA1
SLC15A3
ELMO3
TDP1
COPS7A
ZNF713
BLCAP
NUDT14
HGSNAT
CCDC114
GAGE2C
NDUFA3
LOC388588
OAZ1
NPBWR2
GPR172A
PMS2L4
EPN2
AUTS2
LOC285733
OR10H5
CCDC40
CLPTM1
PCDHAC1
OR4N3P
CCDC94
KAAG1
GLUL
DUS3L
PSMG4
STAC
ANKRD29
SLC10A2
UNC5D
CYR61
FCGBP
C12orf27
KCNJ13
C1orf86
TCTE1
CACNA2D4
HYAL1
CASC1
MUSTN1
TGFA
TNMD
STXBP6
HIST1H2BM
MBLAC1
PCSK9
TTC9
ANKRD45
PIN1
NIT2
LOC100130015
MYO3B
KIRREL3
LHPP
NCLN
LACRT
PLIN3
HSP90B1
GTF2B
DNASE2
MYL6
KLHL5
RARRES3
PCDHA8
P4HTM
COX6A1
AKR1A1
SCN5A
BCL2
TBC1D23
ITGB4
RSPH3
NHLRC4
MUC7
SAMD5
EPB41L1
PHF15
ZFP64
HLA-B
LRRCC1
HOOK2
CHCHD8
INHBB
VBP1
ATP6V1D
CLSTN1
IRX1
ECEL1
CHMP2A
ZNF618
TAF4B
SNX6
CACNA1F
PWWP2B
RSC1A1
B9D2
C7orf11
PEX14
PCDHGB2
GAGE2D
TMEFF1
OR5B2
PHF13
UMPS
A1BG
SMCP
NKAIN1
TFRC
SNORA7B
IRAK1
CALML3
TMEM44
GPR12
CCDC124
C11orf24
GALK2
POLR2J
FLJ35390
UBA2
SECTM1
TP53I13
AFARP1
PLEKHA6
ZCCHC18
C19orf44
ENDOG
TRMT12
CTXN1
HIST2H4A
NOMO1
G6PD
RAB40C
PPAP2C
TIPARP
NFKBIA
C7orf70
GRN
CHMP4B
S100A1
SMURF2
CYHR1
EFNB1
GPX1
SSTR3
ST3GAL6
ATP12A
MFN2
NDUFAF3
MYST1
C11orf35
CBX4
CLIP1
CHADL
CRYZL1
PRR23A
TMIGD2
IL12RB2
OSTC
EPGN
PDZD11
XAGE1D
ZBTB32
PSMC4
DDX43
SLFN12L
SPAM1
GRM5
TEKT4
AIMP2
PTPN1
GSTA4
KRT33A
ODF3L1
DAPK2
FAAH
CARKD
PLOD1
PNKP
SPIC
ADAD1
FOXR2
TBC1D7
APOC3
SERPINA13
ACBD4
C3orf39
ERF
PPP1R15A
SLC18A3
GP6
GORASP2
SOBP
EDDM3B
GHITM
ATP5O
MLF2
RNFT2
FGGY
HIGD2A
TMPRSS4
LSM4
IL17RB
SLC9A6
ING4
GSK3A
VSTM2B
UBB
TMPRSS11B
SRC
GPR50
SAMD9
C10orf41
FAM183A
JMJD4

## Sheet: her2 good prognosis
genes	sr plot output
FMO3	DNA replication
SCG3	Base excision repair
TNR	Cell cycle
TPH1	Nucleotide excision repair
SCRT1	Homologous recombination
ELAVL4	Synaptic vesicle cycle
SCG2	Pyruvate metabolism
SIAH3	Mismatch repair
GPM6A	Fructose and mannose metabolism
SRRM4	N-Glycan biosynthesis
KRT39	Pentose and glucuronate interconversions
KLHDC7B	Biosynthesis of nucleotide sugars
SLC18A1	RNA degradation
CRYBA2	Cellular senescence
PIPOX	Amyotrophic lateral sclerosis
OMG	Motor proteins
SYT14	Amino sugar and nucleotide sugar metabolism
PSRC1	Ribosome
WWOX	Apoptosis
DHRS11	Galactose metabolism
VTN	Metabolism of xenobiotics by cytochrome P450
LANCL2
SYT4
BTBD6
NPAS3
ELAVL3
SSTR1
FMO6P
GBAS
FGFBP3
STEAP4
SLC14A2
CRNN
HINT2
NXPH2
CCT6A
KCNQ2
CLTA
SEMA6D
PITPNC1
FAM177B
EXOSC8
MRGPRD
SCN3B
SYP
TRIM9
CDKN2BAS
UNC80
KIAA1614
CEACAM20
LHFPL4
UNC5D
NEUROD2
CDC20
RGS22
PRDM6
HRK
RGS9
OTUB1
SLCO3A1
TM4SF18
AADAC
GTF2H2C
MUC4
LOC100216545
C20orf186
HSPB6
SCGN
SNAP25
LMNB1
SEC14L5
PSMC5
PKNOX2
LOC147727
SLC35D3
CDKN2A
BAALC
GREM2
CHCHD2
RUNDC3A
XKR7
MLF1IP
HIST1H3A
VIPR2
SAMD13
WBSCR28
PPP4R4
FEV
SEZ6L
SEZ6
LHX1
RCE1
PCSK9
PTCHD2
PRIM2
ASF1B
IFNE
VWA5B2
EGFR
MRPS17
SMOC2
LOC400752
POU3F3
OR11H4
AGBL4
MUTYH
RNF122
MLXIPL
IGBP1
FOXI2
VGF
PTTG1
GPC2
PSPH
CSH2
WBSCR17
DTYMK
HSPC157
NCRNA00115
COX8A
CDCA4
CREB3
H2AFZ
SLC26A4
FEN1
CN5H6.4
CCL20
RBM20
C11orf71
CCNB3
LRAT
C9orf23
APEX2
CCRN4L
TMEM145
SERPINI1
UNC13A
GTF2E2
CEP55
ACY3
HAUS1
ZNF385D
MELK
C2orf80
SLC26A2
NRM
ELOVL2
CCHCR1
NXT2
HMGN2
LOC283174
NMU
HMGB2
ITIH4
MESP2
ING2
MARK2
NEURL
THPO
CNTLN
C21orf119
NXF1
ZNRF4
CRMP1
CDKN2C
MED19
CEACAM3
CCDC81
ADCYAP1
KIFC1
ITPK1
LYG1
ICA1
DBC1
ANP32B
ETV7
FDPS
FANCC
ANKRD34B
FLJ37453
PMVK
HELLS
C2orf68
POLR2G
SLC5A7
SERPINA1
TPRG1
MAK16
COPS3
DMBT1
NCAPH2
RFC3
GNB2
FAM100B
PGD
C20orf173
VWA5B1
C9orf114
C6orf153
SHF
ABHD15
GNE
C16orf57
OTOP3
HNRNPD
GSDMA
SPRYD5
LOC100134259
PIGV
HOXB7
COQ9
FAM48A
C8orf41
GSTA3
CSRP2
DPH5
B3GAT3
DEPDC1B
SSBP2
PPAPDC2
BCL2L15
KIF2C
PRC1
RAP2C
FTSJ3
TMEM151A
C1orf114
CDC25C
EDDM3B
NAA40
LOC645676
DNAJB5
C11orf84
RYR2
FEZF1
OSTC
EXOSC9
POM121L9P
C1orf172
STMN4
NRG2
C12orf75
TUBB2A
NEIL3
MMD2
CDC7
LOC645332
FAM135B
NEDD8
SRRM3
AGTRAP
CGA
RCC1
BEX5
C5orf27
LOC100272217
KIF20A
SELENBP1
KCNK16
CYP2C9
TMEM181
OCA2
NASP
RPL23AP32
AURKA
FAM192A
ACSF2
SYT6
HIST1H1E
IL22RA2
SLC16A11
HN1
ENSA
C18orf18
HRAS
MED18
CDH24
RGPD6
PACS2
ELOF1
GMPPA
NUP188
BOD1
PRIMA1
HSPB11
PHF17
SOX2OT
TUBB2B
UCP1
C14orf181
IGF2BP2
RBM4
C7orf43
DDX5
FZD8
RECQL5
ARMC7
FLJ39582
MEN1
SYT13
ZNF488
MRPL38
SLC44A5
CNTNAP2
NUDT2
CNPY3
GRHPR
LIMD2
PACS1
ZDHHC24
LILRP2
ACYP1
CCNB2
RFXAP
CLCA1
CDR1
HSPA2
FBXO42
ACSL6
DCAF12L1
MRPL11
SPTBN4
PSMB8
CCDC45
C14orf109
C9orf100
PRR15L
NDUFS8
TCTE1
PSIP1
DAP3
HUS1B
KLHL25
GPR109A
PTGES2
WSCD2
FGL1
ADPRHL2
LOC100128288
HIRIP3
C10orf4
KIF22
GALE
MARCH3
MICAL1
PSMA5
FAM171B
PRKD1
SIL1
ISOC1
TMEM22
SFXN2
CDK5RAP3
CCBL2
MMP15
CTSL2
CTRL
IL7
CPT1B
CFL1
OR2AT4
C6orf125
C17orf102
RTBDN
RNF220
MMD
GPR56
ALG2
CAPZA3
MRPL10
C9orf68
FANCL
CENPH
EDN2
TMEM64
NRGN
FANCG
SYN1
COIL
NVL
PCDHB16
PYGO2
PIGR
ENHO
CDT1
TRIM41
HIST1H4C
HADH
KHDRBS1
MRPS9
C2CD4C
MTA2
EN1
RCC2
CCDC107
ELOVL7
DHODH
CFI
LOC100271722
ALX1
CKS1B
ASTN2
FAM89B
GNAI1
CD36
KAT5
SCNN1G
RFC2
CADPS2
GKAP1
RNASEH2A
KLC1
DNAJC8
ANKRD57
C10orf129
TEKT3
NDC80
FANCI
CPSF4
SOAT2
RAD51C
PRPSAP1
C8orf56
MUC13
KCNMB3
ABCC8
F13B
CDCA5
SULT1C2
PPP2R5D
ARVCF
MEAF6
SDSL
PLEKHM1P
C11orf10
MAD2L1BP
EBP
CCNK
CDCA8
KIF4A
ISG20
POLR2C
KLHL22
MRPL27
C6orf132
SNCG
C6orf129
C20orf107
PPIC
MRPL1
KLKB1
CENPA
HIST1H2BH
AGAP5
CSNK2A2
ZAK
RBBP8
C11orf48
C1orf226
BTG3
BAG1
C10orf67
GSTZ1
HM13
CDC25B
MRPL40
CALN1
KDM1A
MCM3
ARHGEF16
PLAC8L1
PER3
MT2A
ADH6
C17orf67
LOC144486
COX4NB
PNRC2
MCM7
CIAPIN1
MT1E
FBF1
RERGL
RAG1AP1
C11orf68
KIAA1524
HNRNPH3
RPA3
C1orf59
CABYR
PKDCC
PTTG3P
CD9
LOC100128292
CBX1
BUB1
POLR1E
PSMB9
CCDC67
FAM149A
GIT1
FLJ35024
PPIL5
AKT1
PMM1
OTP
TMEM198
CDC6
LMF2
MRM1
HNRNPUL2
MND1
PPIL1
SLC22A18AS
CD164
FAM117A
ADORA1
SPTBN5
C9orf46
MGC12982
PPP1R8
LOC643387
SFXN3
CCBL1
APITD1
MARK3
D4S234E
NDUFB6
RBP1
MEA1
DGCR6L
MTX1
KLC4
HAUS8
SLC22A18
MOB2
CDC37L1
TOLLIP
PLK4
MRPS23
HCG4
C19orf54
VSIG1
HERC2P2
C6orf226
CKS2
RELA
MKS1
ECSIT
GPC1
GPR3
EME1
C7orf59
RFESD
FAM108C1
RAC3
RNF212
RDM1
C16orf80
HMBS
ILKAP
CLEC2L
FAM184A
PLEK2
TRAPPC6B
TMPRSS6
FAM54B
BCAT1
VAMP2
AATF
CBR3
CCDC109B
C9orf119
TRAF5
ZNF275
HJURP
CHMP4A
UBE2NL
DSN1
SHROOM1
SCRG1
EWSR1
RPF1
LLGL2
SLC25A20
CDK5RAP1
CAPZB
DOLPP1
NUDC
SQSTM1
DEGS1
SKAP1
DCX
MAP3K11
HLA-F
ANKRD13B
RALY
HMMR
CAMP
CCDC138
RWDD2B
MITD1
DCTN3
COQ4
CYP2C19
FABP7
C6orf182
ITGB3BP
RNF148
RARRES1
FLJ10038
C1orf144
TRIM23
MRPL22
MRTO4
USP16
KIAA0182
SCN1B
SPRYD3
NANOS1
HDDC3
SUGT1P1
LOC151534
NINJ1
BRSK2
TSC22D4
MACROD2
LOC100270746
EIF4EBP1
C19orf23
SSFA2
NANS
FABP9
GINS2
NFKBIL1
CCDC99
HLA-H
D2HGDH
HIST2H4A
C12orf65
SOX18
DOLK
APTX
NCRNA00189
CDK19
MESDC1
C21orf67
KIR2DL4
SLC25A35
C5orf55
POLB
GNL2
MST4
MUS81
C16orf53
DMBX1
TMEM25
C14orf80
SLC30A8
LOC728643
H2AFY2
MRPS18B
C4orf19
C9orf25
AKR1B15
KIF15
TNFSF13B
SULT1A2
MYH3
CTBP1
MYO15B
C9orf16
MRPS18C
PPAP2C
GSDMB
CIZ1
CR1L
RIMBP2
AKR7L
PPAPDC1B
CARHSP1
MEX3D
GRIN2A
BAI1
CCDC113
CMTM2
POLE4
PTMS
CEP72
C18orf22
DAK
NCK2
C10orf68
HIST1H2BJ
PTPN2
LNP1
IFI27
SLC1A2
SCAMP1
C16orf7
FANCE
RAD54L
AMZ2P1
BSCL2
STAU1
IDO1
YIF1A
LOC121952
GCM1
CDR2L
FNBP1L
IL13RA1
MAP3K6
HOXD1
FAM104B
C20orf114
PSME2
BLM
PPM1G
BDH2
LARP7
TPH2
MAGOH
C9orf93
CCDC23
TBC1D9B
ZNF385A
ACOX1
FBXO6
PHF19
EXOSC10
C1orf97
C17orf47
HSCB
RFPL3S
LEAP2
GLRX5
TMEM179
RPA2
RIBC2
GNG5
PCDHA12
DEFB1
SLC35C1
CSTF1
OR56A5
STRA6
GMDS
RTP3
S100A1
NUDT14
RBM14
CHAF1B
PLEKHJ1
CCDC155
CENPP
EEF1D
ARHGAP42
CC2D1B
MRPS11
ARL9
ACOT7
C16orf61
HIST1H2AB
CCNG1
GPR137C
ABCA13
PHKG2
HINT1
HOXB6
PPP1R14B
BEND5
CCT5
AFMID
ANAPC13
FLAD1
KRTCAP2
C19orf24
AIM2
TRIM52
FIBP
MRPS18A
F8A1
LDOC1
LDLRAP1
STC1
ARPP21
SARM1
OR52N2
SBNO1
GPR137
GALNTL6
LIPT1
ICT1
COPS6
CRELD2
AKR1A1
RNF114
GINS3
CCDC79
PTMA
LOC440356
CCDC149
PROKR1
RIMS1
AMY2B
SCAMP5
ZDHHC2
HLA-A
FRMD7
MAMLD1
RCCD1
CTU2
PCGF1
FAM83D
HNRNPA0
NRN1
MTMR9L
KRT2
C9orf43
ARG2
OLFM3
POR
MRPL2
VAMP4
JMJD7-PLA2G4B
C17orf93
HIST1H2BE
HOXB4
FAM73B
IRX5
GMPPB
KRTAP4-11
KIAA2013
TRIM8
DHPS
CDK10
MRPL37
TTYH2
MRPL16
EXOSC7
NDUFV1
ZSWIM6
CETN3
MIIP
KIAA0114
DEAF1
LOC100288778
PINX1
SULT1C3
AGTR2
TULP4
THRA
LYPLA2
LOC92249
DPM3
LOC151174
BAT4
MAD2L2
C19orf43
WNT3
C13orf27
INO80E
PC
SPA17
LSM2
SLC9A10
SLC22A15
MRPL46
ARHGAP29
SMARCD3
DDX42
C15orf21
PATE2
RNF39
FOXD3
CKLF
TAS2R1
DHRS4L1
ATPIF1
STX1A
CCNB1
STRC
FCRL2
SYNJ1
PARP2
SLC37A2
ABCB6
ALG12
FAM72A
CYB561
AGBL3
DAP
GUSB
TSPYL4
NECAB2
PRIM1
ACD
TCIRG1
RPH3A
CDC45
HSPB9
SLC22A4
UGT2B11
EXOSC6
FANCA
LOC113230
C6orf70
MAMSTR
C1orf174
HIST1H3F
C1orf104
SMCR7
MFF
BIRC5
GANAB
C14orf132
CXorf61
IFIT1B
PRELID2
DRG2
FAM153A
GRIPAP1
MESDC2
KCNJ11
TP53TG5
C17orf62
C3orf71
CDK20
C4BPA
MYPN
POLG2
ACBD7
DHRS1
DNAJC9
RANBP1
TNFAIP8L3
PPP4C
LOC729991-MEF2B
PABPN1
FSIP1
SNPH
HNRNPA3
RCL1
POP7
C1orf135
NCAPH
DOM3Z
EFNA4
B4GALT1
DNAJC4
CPSF3
EPR1
MRPL14
GNAT3
RASL11A
HIST1H4B
BMP3
ETV5
C4orf27
SMR3B
TRPT1
MYST1
C9orf89
CASP9
C9orf123
PSMG3
HCP5
IQCC
DDB2
ACTR5
MED24
MCART1
HIST1H1B
CDRT1
NOP10
GCM2
CDCA3
MESP1
ABCA5
FAAH
AQP6
HSD17B10
CIRBP
MRPS5
C17orf76
C11orf31
DLK2
PSMB2
DAZAP1
METTL12
AP4M1
AURKB
FAM111A
PPP1CA
PROL1
B3GALT4
CTNND2
CXorf57
PKMYT1
PILRB
PCDHB2
COX4I1
TMEM144
PQBP1
FSTL5
DBF4
C1orf213
PPP1R9B
C5orf39
PF4V1
DOK4
MAEL
STK39
FOXL2
PFKL
FRG1
DUS1L
CNP
ELF2
PDZD11
COG4
C11orf93
POLD3
ZNF365
SEZ6L2
YPEL2
MT1M
SCUBE2
NUDT11
CAPN3
NUP85
ADSSL1
FAU
ATP5H
H3F3C
RNF126P1
IQCD
VSIG10L
MAPK3
PET112L
DCAF7
MSTO1
NEK8
SMUG1
ADRA1B
CORO2A
SOHLH2
KLF4
PRPSAP2
EIF1AD
CEP250
SPATA12
FBXO44
CHMP1A
ARFIP2
AMIGO3
CORT
C1orf123
NUDCD2
IER3
TAF10
ELAVL2
STARD6
SHROOM2
LBX2
RAD23A
CYP2C18
LHX2
ANXA10
ZDHHC15
MTERFD2
C11orf83
C17orf95
RNASE10
TMEM218
MED9
LOC647309
CPNE1
MDH1
FAM9A
METTL11A
BRF1
C14orf2
CCDC18
DMAP1
HMGN1
UGT3A1
HHLA3
MEPCE
IL19
GLO1
C1orf223
UNC93A
EFNB2
CDK2AP2
AUP1
CORO6
PCBP3
AKR1B10
DNAJC7
C17orf100
HCN3
PSMD3
KCNK3
RHOH
COPS7B
ATIC
SEMA6B
PNPLA2
MIER2
LOC100128573
BAZ1B
FAM133B
GOLPH3L
GPR109B
NRG4
ZNHIT1
DDX27
FDXR
HDX
LOC100129534
SYNPO2L
MAZ
NUDT9
IRF7
USP19
NOS1AP
AKR7A2
EXOSC3
HDGFRP3
EIF2B3
FCRLB
TACSTD2
MEIS1
CRTC2
BUD13
RNF25
CNO
TMEM37
MED16
FAF1
DAD1L
NT5M
MASTL
MGC16275
RBX1
BANF1
DCXR
NONO
FAM113B
MKNK1
LQK1
DHRS4L2
MTCH1
FUNDC2
FAM110A
KLB
TMEM217
KRTAP7-1
HIST1H2BK
C18orf56
MST1P2
CBLN1
FLII
C14orf64
GNRHR2
BTBD2
HNRNPA1
KIAA1211
LYPD5
OR2B6
ENOPH1
LDHC
LSM1
SMCP
RABGGTA
POTEH
FAM72B
CHST9
SLC26A5
TMEM80
ERCC6L
CPLX4
TEX264
CREG2
COMMD4
HIGD2B
DMRTA1
JTB
NEFH
HCG27
ASZ1
NSA2
C8ORFK29
ARMC2
PGLS
TERF2IP
SPAG16
SLC2A11
C1orf151
TNK1
ACTL6A
HOXD8
LRRCC1
F3
AURKC
MPDU1
TIGD6
CDK5RAP2
BNIP1
STRN3
LOC653566
PIN4
C6orf134
NUPR1
EXOSC2
HIST1H3J
RBP3
KRTAP10-4
DHDH
PHACTR4
DEGS2
NIT1
RNF113A
SYT7
SCRN2
PDIK1L
C16orf58
PSMA6
PRPF19
C14orf153
PEX11G
ACO1
DUSP10
SRA1
P2RX4
PSMC1
C17orf37
MAGEH1
CDKN3
GADD45G
BCL3
CACNG4
CCT6P1
RPS27L
LRDD
MRPL49
CHN2
BCS1L
MNS1
AMMECR1
GLRX
FAM174B
GPSM2
ATG10
DNTTIP1
MICB
RING1
EFHD2
HEXDC
GPATCH3
DCLK1
GCAT
PCDHB10
BYSL
FBXW9
KHDRBS2
PTPRH
LRRC59
CFDP1
MRPS15
PHEX
C16orf55
NFX1
TP53BP1
TOM1L2
HAX1
NDUFS4
DAXX
WNK2
TNFRSF10C
WDR63
FGF12
CBR4
IFI27L1
FBXO43
CCDC111
FBXL14
ZCCHC10
C6orf26
H3F3B
ADH1C
FAM64A
LIN7A
LOC339674
C16orf75
ANKRD19
SLU7
EIF3G
PPIEL
TERF2
PFDN2
DGCR11
C20orf72
HDAC9
RBMX
FAM158A
LOC728819
LOC282997
ZFP3
MT1F
HOMER2
C20orf199
PMCHL2
TNKS
CNIH2
FAM120AOS
TPP1
FBXW10
PTTG2
HOXD11
GPR37
FAM53A
FAM76A
TUSC2
CENPM
ENDOG
C4BPB
EBNA1BP2
PI4KAP1
C6orf130
HNRNPA1L2
ANKRD30B
PQLC2
FBXL22
SIRT4
SLC17A8
CA13
GPBP1
LOC389332
FAM110B
HIST1H4E
SERINC1
PSMG2
LINGO2
SEMA3G
AIDA
HNF4G
CASP6
YTHDC2
PHKG1
CDC40
ARHGEF35
LMNB2
C2orf55
TBRG1
PCDHB13
FAM136A
DHRS4
STX2
ARHGAP33
FAM115C
KIAA0101
DYRK1A
C12orf44
SIAE
CCDC94
POLE2
HIST2H2AC
TOMM20L
SETD8
LOC401588
SPATA18
ZNF214
MAGEF1
MYO18A
LOC100303728
HNRNPH1
FLJ42289
FOXM1
C14orf166
FRMD8
KRT10
DPM1
DDX12
SFRS12
MGC12916
ALKBH1
GALNS
SPATA6
METT11D1
RGPD4
SLC25A46
PFDN6
FOXD1
OR4D11
FLJ30679
RFC4
PPARD
SNRNP35
CISD2
PIGO
CYP4F8
MTHFSD
ART1
HIST1H3C
OPN1SW
IRX3
PDCL
ELAVL1
SHOC2
NXPH1
DYNLL2
STXBP1
QRICH2
CYTSB
NKIRAS2
NDUFAF2
C2orf48
SMAD5
DNMT3A
ANKRD37
C14orf1
F11R
PASK
HMGN3
MYCNOS
SLC22A12
C19orf18
PEX14
ULK4
RNF40
FKBP3
LOC150381
HLA-B
RNF133
C19orf40
NPPA
SLC12A5
ANKRD9
GADD45GIP1
TUBB1
PAAF1
NAT9
MLLT1
PSME1
SIDT2
CHCHD5
KAZ
GBAP1
WFDC10A
EPB41L4A
KARS
CHRNA10
SOX1
TREML3
CLDN8
CENPE
ARPC1A
POLR2E
FAM71A

## Sheet: her2 bad prognosis
genes	sr plot output
CES3	Ovarian steroidogenesis
PCP4L1	Oxytocin signaling pathway
RAET1E	Regulation of actin cytoskeleton
GJB5	Hematopoietic cell lineage
LMO1	Estrogen signaling pathway
PKD1L1	Cytokine-cytokine receptor interaction
HRH2	Cytoskeleton in muscle cells
ADCY7	Proteoglycans in cancer
GJB1	C-type lectin receptor signaling pathway
F13A1	Rap1 signaling pathway
PRAME	HIF-1 signaling pathway
ABCA1	Inflammatory mediator regulation of TRP channels
KLHL11	Longevity regulating pathway
CD44	Signaling pathways regulating pluripotency of stem cells
ABP1	Vascular smooth muscle contraction
PTHLH	Gap junction
ATXN1	Maturity onset diabetes of the young
SLC26A9	Focal adhesion
BMP7	Chemokine signaling pathway
GPR137B	TGF-beta signaling pathway
MYLK3
CD84
PDPK1
GPR88
EMX2OS
PRKG1
NT5E
ARL10
DDR2
CCNT1
MSLN
PAEP
ERVFRDE1
CYP2A6
FOXK1
MAP1A
PTAFR
FOLR1
NR2C2
MLXIP
ANKRD36BP1
CLDN18
LOC100188947
CHGB
RAB39
RMRP
MTMR6
PIWIL2
MMP9
CD163
PRKAB2
KCNC3
CHI3L2
LSAMP
PTPRO
HPN
KLK13
LIN28A
BAGE2
MITF
HIVEP2
IL6R
NYNRIN
IQSEC1
LHFPL2
HEPHL1
KCNJ15
NHLRC4
DSTYK
CTSB
FGD5
EMX2
MFSD1
UBE2E3
KIF5A
PLAG1
COL2A1
MYCL1
DSCR8
KLK10
CD300C
MARCH1
CBL
KRT6A
MAGEA1
RAD54L2
PIK3CG
GPNMB
GIT2
MEGF10
MEGF8
SLC4A4
CLEC3A
CYP4F3
CA14
RARG
MAP3K2
PPFIBP1
CYP1A1
CPLX2
ITIH2
ZHX2
GTSF1
SHISA3
PLXNC1
RAB30
RNASE1
FBXL18
CCDC88A
IGF2BP1
C9orf110
ITGA4
EPYC
PCDHGA8
NTSR1
CASKIN1
KRT9
KRT36
PSORS1C2
ASXL2
CCR8
CLN8
ARHGAP18
FKBP9L
DLG2
LOC100190938
GJB6
RNF216
ITPRIPL2
CHRNA9
KLF13
NAV3
MGAT5
CD99L2
PDPR
TERT
MAP6
KCTD10
CST4
PAK3
LEFTY1
C2orf62
KRT86
UCA1
PCP4
NRP2
GJB4
ADAM28
DOCK10
DAAM2
EIF4E1B
CDKL5
C9orf139
LPP
EDIL3
MSR1
EHD3
SLC12A3
CACNA1H
DCD
FAM155A
DNER
SEC14L4
AICDA
CCDC78
KCNT1
KLK12
KIRREL
KRT6C
MGAT3
ANKRD44
LPO
STAC
KRT16
AGAP2
KRT13
FUT11
METRN
MLL2
HIPK3
KIF13B
SLC2A1
AKAP11
SIGLEC12
LOC440461
PPTC7
DOCK4
SFTPB
CD180
ABL2
C3orf64
C6orf204
FKBP10
DMPK
KRT20
NSF
KLK14
FAM63B
GGN
ALOX5AP
CCDC89
FCGRT
OTOR
CRYZ
SBSN
CLEC4D
PXDNL
KIAA0564
CWH43
P2RY10
CTNNA3
GPR15
PRKAR2A
RASSF2
HAGHL
C1orf95
PNCK
CRB1
CLDN9
F5
RP1
LOC100133893
C13orf18
ABCB4
RB1CC1
FGF5
KIAA1199
DHX8
GPRIN3
ANKRD52
ITGAM
GCK
BEX4
AAK1
CDH15
PLXNA1
MAGEA9B
CASS4
PDE4A
ATP1A4
ARHGAP23
SLBP
CD226
USH1C
CYBB
NKX3-2
ACTN2
LOC100128675
C5AR1
CD209
BMP5
ALDH3A1
KCNQ3
AVPR1A
ARHGAP27
LOC100190940
IL1RN
LOXL4
GJB3
PLEKHM3
ALDH1L2
RASA3
BHLHA15
FLJ35390
ADAMTSL4
ADAMTSL1
TFPI2
FPR3
MAGEA8
ANK2
MLEC
BLMH
BAIAP3
MAGEC2
HOXA11
FCGBP
PLEKHB2
CCDC3
CPVL
FAIM2
ELK4
TDRD12
PRR4
LOC652276
GNPTAB
NDP
REL
LOC148696
IGSF21
CPD
AKT3
PIGQ
CRAMP1L
C7orf58
UBXN2B
TRIP13
ANGPT1
UBE2C
CLEC5A
ALB
HECW1
FLNB
LOC388692
FAM26E
MED23
GRLF1
LIPA
BICC1
FN1
INHBA
CSMD1
NBEAL1
ITPKB
SHISA2
AKAP2
POMC
CACNA1B
NALCN
TRIT1
FAM133A
DGKB
KIAA1704
HS3ST5
KCNK13
MGC16384
LATS1
NUDT10
FCGR2C
ARID2
WDR62
MAGEA11
MAN1A2
MOGAT2
CHRNB2
DDN
ATP2A2
EMILIN2
NBR1
C17orf55
RNASE2
PRKCG
ITGA1
PLCL2
CPEB4
PAPLN
APH1B
LACTB
CLCNKA
HERC1
KIAA1644
DUSP13
AQP9
JPH2
RAB7L1
YBX1
C9orf144B
HEG1
C9orf50
NEK7
PDZRN4
OPRK1
CD68
FAM25A
C6orf15
ZNF878
C3AR1
FGA
NF1
KLK5
NDUFA4L2
PCSK2
PTGS2
GHRL
CYFIP2
PCMTD1
ROR1
MFAP3L
MERTK
SLC5A12
DSE
RCBTB2
TRIM55
PSAP
GGT6
LOC728392
NOX5
EPDR1
PNLDC1
PCDHB5
MAVS
ANKRD46
PAM
C8orf85
TRAM1
PLA2R1
ARHGDIG
TRPM8
LOC285548
TYMS
BNIPL
HACL1
GOSR1
MXI1
CLDN10
CFH
PSG5
GOSR2
GPR34
RNF6
RENBP
ALOX5
BIRC6
LRP1
PIK3AP1
NFATC2
GSPT2
ADCY1
DNAH10
FLJ34503
NIPAL3
SLC18A2
PGBD1
ACVR2B
MMP13
CD300A
KIAA2018
C9orf167
CSF1R
FOXG1
TNIP3
RFTN2
ARHGEF2
ELF5
CYSLTR1
OGDHL
KCNA3
PTPRT
APOF
NMT1
C11orf87
SCGB2A1
ARL11
HIF1A
DOCK2
KIF19
LOC389634
AHRR
MRC1
CNTN6
SULT1E1
ANTXR1
PPP1R16B
CAGE1
PRSS41
GPR17
MIAT
KRT12
BCKDHA
COLEC12
CD109
CYP4B1
SRD5A1
PGCP
PCYT1B
IL7R
ADAM19
SAT1
PEX19
KNG1
NR6A1
PSG4
ACSM1
MYO9A
GPR176
PTPRJ
LINGO1
CLDN2
DERL3
PON1
IYD
INHBE
MFHAS1
PGK2
AMZ1
CR1
C22orf15
LHX8
TMEM164
PTPN14
IDS
BOLL
C17orf96
NCKAP1L
TF
ZIM2
JUP
PKP1
ADCY6
GATA5
KIAA1984
ITGAV
RNF180
MBL2
ATP6V0A1
CCDC60
SIGLEC6
FER1L5
COX7B2
GAS2L2
MMP12
CLIP4
LOC84856
ADPRH
SOCS1
SPIB
BAZ2A
KLK11
LOC286467
EXTL3
COL19A1
ATP6V0A2
TMPRSS15
NLRC4
FGG
ANXA13
MARS2
SDCBP
EPHA3
LOC654433
FOLR2
ADAMTS8
HOOK3
IL4I1
ARHGAP31
TUBB
KC6
STARD7
STMN1
PHOSPHO1
CNGA3
CYP11A1
DNAH12
COL11A2
ANKS6
DUSP27
GJB7
DENND4A
RAB5C
REG4
COL27A1
BARX1
RAB31
FLRT2
FAM83C
EEA1
RASGRF2
ASPG
MARCH8
FGFR3
CDC27
KRT81
CLASP2
TOE1
CAMK4
BACE1
C1orf49
CACNA2D1
C3orf32
KCNS1
B4GALNT1
UBD
ENPP3
SGK3
AHNAK2
BMP8B
C1orf157
ABCA2
LMAN1L
GFOD1
LYN
SOX8
PCDHGA3
LECT1
AMOTL1
C1orf69
EDA
MTR
C2
RAG1
KIAA1462
BICD1
KRT78
LY6D
HHIPL1
CNTNAP1
KRT1
KLK8
ASAM
C14orf49
GRIK2
NCOA2
ITGA8
ID1
PLA2G4A
GLT25D2
KIAA0196
TGIF2
CALML3
INSC
C11orf16
PAGE2B
LASS1
MECP2
CBLN2
GPC6
LIPG
PDE3A
FGL2
PLEC
ITGB3
MGC57346
NPW
NHLRC3
DPP8
KLHDC5
TDO2
IL13RA2
AMPD3
OLIG1
EHF
MANEA
NCF2
RNF217
LOC100271836
FAM101B
LOC399959
KCNAB2
KCTD20
KCNE1L
ANKRD34C
DUSP15
SLFNL1
PPFIA3
CLEC4F
ATP4A
TMEM45A
CYP2U1
CRLF3
NELL1
RAB5A
UBA6
COL8A1
ETV3
CDHR2
LRRC33
HGF
C11orf30
SPC24
GALNT5
HCRTR2
APOC2
ENTPD1
HMCN1
C21orf29
PTPRE
ZNF649
PCDHGA2
TMEM149
GPR155
NPL
KLK7
BAGE
MCHR1
SLC6A9
CSMD2
ATR
CALCB
ABCC9
ADD3
MLL3
KRT79
IGFALS
NCAM1
AIM1L
MLL
LARP4
KCTD12
DUSP9
PPP1R12B
HS3ST3A1
PLEKHO2
ZNF7
IBTK
PRX
FCHSD2
HABP2
CASC1
PICALM
CYP2S1
USP54
PCYT1A
C2orf89
RARRES2
PROX1
MMP8
PPFIA2
PCNX
IQSEC3
CYTH3
MASP1
GPR31
MBNL3
CNTN1
VNN3
KIAA0430
CTNNB1
ITSN2
AZU1
HAS2
DKFZp686O24166
LILRA4
CALHM3
MTF1
CMKLR1
KCNK10
KIAA0754
HPX
SASS6
LOC253724
CD83
POU3F2
KLK2
TRAPPC9
HMX1
KBTBD8
AMPD1
KIAA1751
LOC100190986
CR2
FAM123C
MAP3K9
DPP6
C10orf91
FGF7
NETO1
LOC149837
ACLY
ATM
KIF21B
CEACAM21
EDEM3
CGREF1
ITGAX
BBX
ISYNA1
MARCH11
PAGE5
PLS3
IRS4
ZNF22
GABRB2
RIMS3
IRGQ
FAM126B
P2RX7
CCDC33
VNN1
ALS2CR8
ATP8B2
C6orf186
GLS
MYO1G
SLC26A3
MSN
MUC20
SLC1A1
HCN1
TRIM59
RC3H1
KLHL5
C17orf46
RBP2
C10orf128
FLG
XRCC3
NSD1
LGR6
ZNF101
GPR68
LRRC14B
RDH16
GPATCH8
AXL
ADAMTS2
ANO6
RIF1
FCAMR
SLC2A14
ACSL4
WDR34
LPHN1
PFKFB2
HTR1B
ABCC2
CCDC55
GOLGA4
COL12A1
CBX5
IL23A
KCNC2
FGFR2
PLEK
GJA3
HLA-DOA
PXK
LOC723809
ANKRD28
PAGE2
DPH3
LACRT
SNCAIP
HTR7P1
PAPPA
KCNA2
LOC100216001
HOXA11AS
ADCYAP1R1
EVPLL
HRNR
GLIPR1
KLHL6
MPEG1
LOC157381
TUBA3E
GRN
PARD3B
CPB1
LAMA4
FUT4
CCDC83
AACSL
PRKG2
LGALS7B
TSPYL6
TMEM97
LOC220729
KCNJ8
GVIN1
PCDHGA11
PLAGL1
MAN2A1
C7orf16
TGS1
FBN1
SLITRK3
DSPP
EFR3A
TMPRSS4
STAG3
CHODL
CD70
C2orf39
APOA5
IGLON5
ITPR1
LILRA2
CD80
XCL1
PDE12
CYB5R1
LRRK2
ENC1
LOXL3
SGEF
EFTUD2
HMHA1
NEUROG2
UNC13D
ADAP2
GGA2
CD177
CHD3
RAB8B
GBE1
C11orf66
LGR5
LAX1
KLHL30
ATE1
RPL8
PARP15
CTDSP2
CRHR1
SERHL
C5orf41
ESYT1
PIWIL4
CCL22
C10orf114
ANKH
HGC6.3
PLCB2
C10orf55
KDM5B
TRIML2
TLX2
VTI1B
CYP2F1
GLDN
PIK3R5
PAX8
P2RX5
CD300E
VRK1
TPD52L2
USP25
CDC42BPA
LRRC55
EFHB
PTPN11
CRCT1
SLA
ASB12
EVI2A
IRF8
IRF4
DAPL1
KIAA0802
PRUNE2
C12orf49
NLRP12
JAKMIP2
IL25
GPR6
DNAH9
IL16
RASGEF1A
LOC100131193
EMP1
DKK2
MXD1
FAM101A
ZNF16
SLITRK5
C1orf116
CAT
RASD2
DIP2B
ARHGAP22
CBX6
BIVM
CXorf21
TDP1
CLEC6A
ZAN
LIG4
FSD1
CAPSL
PTGIS
TRIM16
RPRM
CPNE6
GK3P
KIAA1033
ITGB2
HSP90AB2P
MSLNL
APC2
FAM180A
C5orf58
TMPRSS11F
MEF2D
CCR6
GPR84
TPTE
HEPH
KIAA1919
HMBOX1
DCUN1D1
SFRP5
PTGS1
MFSD4
DDX6
KBTBD7
UGT2B15
TPSAB1
MTHFD1L
DLEC1
POLR1A
ARMCX1
ANK1
GRM7
CHST4
CCDC114
BTNL8
DYDC1
HSN2
TMEM109
ARL6
DKK3
DCN
USP26
BAT2L2
RRP7B
TTLL12
HS3ST4
NTNG2
KCTD14
MGA
TAF4B
HINT3
FAM126A
SPCS2
EZH1
CCDC129
CXCR5
SKA1
NCRNA00161
PDCD6IP
CYTH4
RNF222
SF3A3
IDE
RC3H2
CHRM3
KLHL24
CELP
TUBD1
TTLL4
GDF1
KCNA5
CELF4
INHA
CLEC4C
DCAF8L2
RBMS3
KRT27
OBSCN
ROCK2
T
UQCRB
NT5C3L
ZWILCH
PNOC
ODZ4
MYO6
CTDSPL
HIF1AN
HOXA9
LXN
SIGLECP3
ATF7IP
A4GALT
CAB39L
ATP11A
MTMR2
TEX15
VSTM1
NRIP3
ADRB3
MATN2
GYS2
PNLIPRP2
CPM
TNFSF15
ZNF146
FAM178B
ANKRD29
FAM183A
SHCBP1
P2RY6
AHR
PTPRC
ADAMTS18
ST18
CD28
OR7E91P
FCAR
XYLB
STAP1
LRRC37B2
RHOXF2B
PCDH1
ITGA11
TSPAN8
ARHGAP4
C3
STAR
CYP3A5
LPPR3
DLG4
GBGT1
CHP2
WFDC6
LOC151162
DDX53
NR3C1
TEX14
SMC1B
PLBD2
ATP6V0D2
PMP2
SERHL2
PEA15
KLHL10
TGFBR1
PRSS27
CCDC102B
PRDM8
ZNF256
CD4
MYH16
TAGLN2
RPS3
GFRA3
PDE7B
FCGR1A
HEXIM1
ZFP36L2
ADCY8
GFM1
GRIN3B
KLHL3
FCGR2B
FBXL4
LPAR5
C1orf192
C6orf218
IL21R
SPATS2L
HELB
C10orf46
IP6K3
WHSC1
DDX21
FMNL3
ATP2B3
C12orf42
LOC100132354
HIGD1A
ATXN1L
CDX2
PLEKHA1
GLB1
CACNG6
CEACAM7
PAR5
CAMSAP1L1
LOC100128977
FNDC1
FAM55D
LRP2
QKI
CHRD
FGF10
DHX33
SLC32A1
RECQL
NUP43
SMPD4
MPHOSPH8
KCNJ5
PCDHGA12
SSX1
CTSS
KIAA1257
ZNF274
LAPTM5
C1orf107
FMO5
TCF19
NODAL
RHCG
SMC6
OLR1
UPK1B
CYP26A1
CES1
FAM78A
MINK1
DCC
C3orf26
FABP3
RAD21L1
P2RY1
C7orf57
KCNJ10
GPR123
NKPD1
GSTM2P1
CECR6
CPLX3
ZNF250
ABCA3
FLJ10357
ZNRF2
MDN1
HAVCR2
MFSD6
RNF146
LOC100130933
CCPG1
ERCC6
ARNT
CTSK
ERMN
OTUD7B
FICD
OSBPL3
C9orf172
DOPEY1
FXYD6
ANKAR
TCL6
GPR1
PAPL
FAM71E2
GSTA2
DNASE1
HCK
KIF26B
TMEM106A
HFE
DNAH8
PRTN3
PRELP
LOC121838
OXR1
MYO5A
RFX6
GPR179
BECN1
HLA-DQA1
MCTP1
WIPF3
KLHDC7A
LAIR1
MMP7
ZIC3
SLC45A4
FSCB
TRIM47
C1orf189
ICA1L
GDPD4
FZD10
NEGR1
MAGEB2
NAA25
CAV2
PRRT4
DIO1
C17orf87
PRR5L
MNDA
CST9L
ALPK3
OPCML
IRAK3
CCDC74A
HCFC2
C12orf51
PTX3
PDPN
BCAR4
FAM7A2
FLJ26850
FSTL4
CST1
HUS1
CLDN1
UBE2D1
SUSD5
C12orf23
RP2
GCGR
GAGE2D
TMPRSS11D
MAP4
TH
GTF3C3
PPBP
PCDHGA5
DCAF8L1
CNTN3
NOL9
MAPK10
SLC22A16
ENKUR
STK3
PSG8
PIAS1
C14orf139
CBLC
LOC283922
CDC73
PDX1
CHD9
BRI3BP
DCAF8
ZNF732
ARL17A
DUOX2
ADAMTS5
BMP2
DPY19L3
ERCC4
IKZF4
GDPD2
CST6
AOX1
ERC2
C1orf92
NCRNA00182
ITIH1
TMEM108
VCAM1
TGM2
C1orf130
HCN2
DNAI1
IVL
ACER1
SLAIN2
BTBD19
UGT1A6
UGT2B4
ESYT2
P2RY12
ETV3L
SSB
CALCOCO1
ASTL
DSP
DOK5
CDK8
KIAA1409
IKZF3
POPDC3
TXNDC2
SAMSN1
PPIP5K1
HSPB3
OLFML1
ISM1
CT45A5
PRRX1
SALL3
DYRK3
C6orf25
PRCP
XIRP2
PAG1
C1QTNF3
ADHFE1
OLFML2A
CCR4
HKDC1
AKAP13
C11orf54
HK3
FAM3D
RNF182
TMEM72
OXSR1
FCGR3A
PCSK1
APOD
DCP1A
PIKFYVE
GPSM3
FAM53B
RGS17
NUP210
LRRK1
P2RY14
FLJ10213
FAM70A
CDC42EP5
LUM
GPR21
CALD1
C2orf86
ASAH1
CCDC42B
PLCD3
PPM1J
LILRB5
RNF150
CLIP3
MYOM2
PURB
NOXO1
GABRA2
LOC284232
ZP2
FOXO1
FAM25B
LOC284100
TPD52
ZC3H8
ARL5A
POLR1B
ZNF880
C8orf79
IL12A
AMIGO1
FBXO41
MRVI1
BTAF1
DES
NYX
PLCXD2
CARTPT
RSPO1
LRP6
GOPC
ERF
GDA
CRYM
CMAH
FAM46C
RPL30
KCTD15
KLF17
CHD1L
PGLYRP3
ESRRB
YES1
KIAA0125
LCP1
SAP130
CCL15
ZFP57
MARCO
ZCCHC2
SCGB1A1
C10orf118
ENTHD1
ZBTB8B
SUMO1P1
MMP16
EMR2
HMOX1
LRRC36
LOC728323
TDRD9
TET1
COLEC11
CYP4A11
ZNF643
GNG13
LMOD3
YEATS2
NLRP3
SPTA1
SPATA3
AP1S2
DNAL1
MRS2P2
EIF4G1
FRS2
B3GNT4
SRP72
ASCL1
NPR3
DSCR4
XRCC2
SPIN4
FOXN4
RASA4P
IGFN1
CHMP2B
P2RY2
GAGE4
C20orf202
UTP11L
CA10
MLL4
C1S
FOXA3
GMCL1L
C13orf1
BSN
SLC25A24
PTCRA
PLXDC2
RB1
GLYATL1
MRPS25
EVI2B
RASAL2
ARFGEF1
OMP
CRYL1
AOAH
IQCE
CD33
FAM20A
POLR3B
REST
EPPK1
RAPSN
LDLRAD1
C20orf118
KTELC1
TMEM189

## Sheet: basal bad prognosis
genes	sr plot output	shinygo
PHKG1	Focal adhesion	Path:hsa04151 PI3K-Akt signaling pathway
NPTX2	PI3K-Akt signaling pathway	Path:hsa04510 Focal adhesion
KCNMB2	Human papillomavirus infection	Path:hsa05205 Proteoglycans in cancer
PRR4	Proteoglycans in cancer	Path:hsa05200 Pathways in cancer
KRT14	Regulation of actin cytoskeleton	Path:hsa04512 ECM-receptor interaction
BHLHE22	Cytoskeleton in muscle cells	Path:hsa04010 MAPK signaling pathway
SPANXB2	AGE-RAGE signaling pathway in diabetic complications	Path:hsa04933 AGE-RAGE signaling pathway in diabetic complications
RELN	ECM-receptor interaction	Path:hsa04020 Calcium signaling pathway
HOXB5	MAPK signaling pathway	Path:hsa04350 TGF-beta signaling pathway
ST18	Leukocyte transendothelial migration	Path:hsa01521 EGFR tyrosine kinase inhibitor resistance
MEGF11	EGFR tyrosine kinase inhibitor resistance	Path:hsa04015 Rap1 signaling pathway
ATCAY	TGF-beta signaling pathway	Path:hsa05202 Transcriptional misregulation in cancer
CHRM4	Cell adhesion molecules	Path:hsa04514 Cell adhesion molecules
HOXB6	Rap1 signaling pathway	Path:hsa05231 Choline metabolism in cancer
HOXB8	Inositol phosphate metabolism	Path:hsa04066 HIF-1 signaling pathway
F5	Choline metabolism in cancer	Path:hsa04072 Phospholipase D signaling pathway
CDC42EP3	Osteoclast differentiation	Path:hsa04014 Ras signaling pathway
FCGR3B	HIF-1 signaling pathway	Path:hsa04390 Hippo signaling pathway
LOC100124692	Estrogen signaling pathway	Path:hsa04550 Signaling pathways regulating pluripotency of stem cells
CST4	Hippo signaling pathway	Path:hsa04012 ErbB signaling pathway
EMP1	Phospholipase D signaling pathway	Path:hsa03320 PPAR signaling pathway
SCG3	Platelet activation	Path:hsa05100 Bacterial invasion of epithelial cells
HAS2	Ras signaling pathway	Path:hsa04915 Estrogen signaling pathway
PROKR1	Transcriptional misregulation in cancer	Path:hsa00071 Fatty acid degradation
AMTN	ErbB signaling pathway	Path:hsa05207 Chemical carcinogenesis-receptor activation
PCDHGB7	Bacterial invasion of epithelial cells	Path:hsa04070 Phosphatidylinositol signaling system
TRIM67	Tight junction	Path:hsa04666 Fc gamma R-mediated phagocytosis
RPPH1	Phosphatidylinositol signaling system	Path:hsa04024 cAMP signaling pathway
KRT13	Fc gamma R-mediated phagocytosis	Path:hsa04924 Renin secretion
NHLH2	Signaling pathways regulating pluripotency of stem cells	Path:hsa04150 mTOR signaling pathway
CD177	Cellular senescence	Path:hsa04218 Cellular senescence
MKX	PPAR signaling pathway	Path:hsa05152 Tuberculosis
RDH12	mTOR signaling pathway	Path:hsa04360 Axon guidance
HSPA13	Fatty acid degradation	Path:hsa00980 Metabolism of xenobiotics by cytochrome P450
HIF1A	Apelin signaling pathway	Path:hsa04152 AMPK signaling pathway
SPANXC	Hippo signaling pathway - multiple species	Path:hsa05235 PD-L1 expression and PD-1 checkpoint pathway in cancer
LOC643763	PD-L1 expression and PD-1 checkpoint pathway in cancer	Path:hsa04270 Vascular smooth muscle contraction
BMP3	Adherens junction	Path:hsa04668 TNF signaling pathway
BMPER		Path:hsa00982 Drug metabolism-cytochrome P450
FSD2		Path:hsa04392 Hippo signaling pathway-multiple species
C1orf105		Path:hsa04920 Adipocytokine signaling pathway
NRP2		Path:hsa04210 Apoptosis
GLIS3		Path:hsa04979 Cholesterol metabolism
PCSK1		Path:hsa04022 cGMP-PKG signaling pathway
PAGE5		Path:hsa04921 Oxytocin signaling pathway
ADAM9		Path:hsa05203 Viral carcinogenesis
HAS1		Path:hsa00860 Porphyrin metabolism
UGT2B4
NCEH1
CBLN2
DNAJC13
P2RX7
C11orf34
ACSBG1
SLC7A14
LOC401463
PCDH17
GLB1L3
COL8A2
FGFBP1
MAN1A2
LRMP
NRSN1
C12orf69
NTSR1
RHPN2
LOC93432
GABRA4
FGD5
SLC30A8
FAM150A
TRPC4
NR2E1
KIAA0355
SPANXA2
C10orf118
LAMA4
CALB1
SCN9A
CD2AP
PSD2
PRDM16
MATN2
HDAC9
INA
ITGAV
CXADR
MRO
CXCR1
SP7
ALB
IGF2
CDC20B
IL1RAPL2
HPSE
CSF2RB
HGF
C5AR1
ZP2
ENPP3
PNPLA1
PGLYRP1
SPATA22
KLF10
SCN3A
SLC4A10
HYAL1
FOSB
ZPLD1
PDYN
NCRNA00200
NPFFR2
KIF26B
LIPJ
FMR1NB
HHIP
MPP5
GNE
HOXA13
ATP6V0D2
LCOR
MTDH
NID1
LMO3
LMCD1
PCDHGA4
NKAIN3
CALCR
DLG2
CD300E
PCDHGA5
FCAMR
QKI
C7orf57
KRT4
DOCK4
SLC18A2
SOHLH2
CHN2
OTX2
MTOR
SYT2
ADAM10
TAS1R1
NXPH2
ANO2
FNIP2
PIK3CA
MED1
CYP3A4
LHX9
HS3ST2
PIP5K1B
EGFR
ALDH3A1
NHSL2
ARHGAP5
SNORA53
C18orf34
S100G
MMP27
MAP3K13
TRH
GJB1
BAG4
KIAA1462
FST
TAGLN3
NOS1
GMPR
FHAD1
C4orf31
PDS5B
LPO
KCNA5
DCHS2
BIRC6
POU3F2
IL17B
ABCC13
TMEM45B
ITGA1
SPIB
PIK3CB
HIST4H4
CD163
ILDR2
KCNJ2
SCGB3A2
OGN
NID2
MYBPC2
LHFPL2
ATP6V1A
RMRP
ANKS4B
PLEKHM3
IDE
ART4
FLG2
ACSL1
SPIC
TMEM156
FAM63B
LANCL3
FPR3
FGF7
AADAC
MSR1
FLJ42875
CSN3
MECOM
PROX1
TRPC5
NOS2
LIX1
BACH1
C8orf84
BARX1
RD3
FBLN2
LRRC14B
FNDC3B
PTPRN
ATF3
ZNF676
ARFGEF1
KRT79
GFI1B
LRRC15
FAM26E
ARHGEF12
PRR5L
SC4MOL
BCL2L14
ALDH3A2
P2RY1
GLT1D1
COL15A1
UBA6
GAB1
KIF1B
LIMS3
RAET1L
GOLIM4
TMEM86A
CRCT1
PYDC1
PTPRG
LHX5
PREX2
PIRT
CD93
GPNMB
CST6
ANO6
VCAM1
C4orf26
ADAMTS6
LATS2
SCN3B
ELAVL3
AQP9
SEMA6D
STARD3
EFNB2
TCTEX1D1
T
RAB39
ENKUR
ASXL2
TEX14
UBE2QL1
DLEU7
ADAM12
JAKMIP2
DDI2
PHACTR1
NLRP12
SLC38A11
LANCL2
ENPEP
KIAA1429
COL4A1
EXPH5
CDK12
LONRF3
GPR116
ETV1
LOH3CR2A
FAM26D
PITX2
C1orf125
AVPR1A
GPR126
RB1
SATB1
RIOK3
HABP2
SNX25
AFP
RGS4
SULT1E1
KLF7
GPR107
S1PR3
BCAR3
ELK3
KYNU
FAM160B1
FEV
FRRS1
PLA2G3
NEFL
HOXD11
PCDHGA7
BNC2
KIAA2018
BST1
CLDN16
HSPG2
COL5A2
DSCAML1
SCARNA10
NRP1
MORC3
ZNF436
RBMS3
FEZ1
MGAT3
SLC6A3
OSBPL11
ST3GAL5
CLIC6
PIKFYVE
PDP1
STOM
PLXNC1
RPS6KB1
SAMD5
SCOC
PAMR1
ZNF826
FOS
RC3H2
CDH10
PLOD2
SPCS3
C20orf85
KIAA1239
SLC27A4
LOC100128811
FAM71C
NCOA2
PRKDC
NBN
BCAT1
PDGFRB
FAM49A
SETD7
BMP2K
ROCK1
PRKAR2A
ATP8B4
DENND4A
GSTM5
FGA
KLF17
TCERG1L
AZIN1
SLCO1B3
PAX9
ARMC3
CASC3
FLG
ALDH1L1
POSTN
RASSF6
FMO3
CSN1S1
ITGA5
SLC1A2
CCDC158
NOTCH1
SNORD17
EMILIN2
ARHGAP31
LACRT
LMX1A
NLRC4
HIPK1
HEATR5A
PPM1H
PIK3AP1
B3GAT2
PAQR9
LEMD1
PRKD3
OMD
ALOX15
ZNF208
HEG1
RSPO3
RABGAP1L
SLC22A24
BTBD17
DNAJB14
CD84
IL17REL
EDIL3
CASC5
MMP8
NPPB
ADCYAP1R1
TMPRSS9
STXBP5L
MTMR6
AKAP10
LPCAT2
FBXO39
FAM3B
SLC5A11
C20orf114
USP32
RIF1
SERPIND1
DCAF12L1
DPP8
RGS9BP
AXL
INO80D
FNDC1
GREM1
DYNC1LI2
IGF2R
GPR17
HIST2H3D
KRT12
KCNH4
AFF1
FAM84B
FAR2
UCP1
HMCN1
LIPH
MCTP1
SLC26A3
OLFML2B
PTPRO
CABP7
MGA
ITGA11
PCDH8
RALGAPA2
ART1
JAM3
FAM163B
RFTN2
MUC1
C21orf128
AKT3
RGS20
PHOSPHO1
IFFO2
PCDH12
HMOX1
PLD5
ADAMTS12
GBE1
PRSS38
FER1L6
GDNF
SPATA21
EPB41L3
COL6A3
MYEOV
MGAT5
GOLGA4
ELTD1
FAM25B
CYP7B1
CSNK2A1P
AGAP1
STRN3
GPR26
HAPLN1
ATP6V1C1
ATP8A2
GPR141
PCDHGA2
LRRC17
P2RX3
ERMN
SLC16A2
ISX
RB1CC1
DLC1
AKAP11
ICAM5
CHP
COL6A1
LOC201651
ADM2
RASSF9
TOM1L1
NBEA
LUM
HRH1
IGFL1
C19orf59
ADAMTS18
FAP
PARD3B
NCOR1
GPR156
ABHD12B
MATN3
KBTBD7
NPHS1
CWC25
SYT4
MYO1E
ADH7
PLEKHB2
PANX1
CTSE
MITF
ANKRD5
RCBTB1
GUCY1B3
LHFPL3
FUT11
LUZP1
RP2
LOC387647
CRYBB1
NT5E
RNF160
SMAD1
IGFBPL1
CP
PTHLH
LAMB4
RNF24
OLR1
GAN
CLOCK
MMP16
SYT11
KDR
HIPK3
MAP1A
KBTBD6
NR2C2
CLIC4
MLLT6
CYP4F22
COL5A1
KLF3
FBXW12
ANKRD50
ADD3
ATP2C1
CMTM1
LIMS1
WFDC13
LATS1
COL13A1
ADH4
HELZ
KIAA0319
MCFD2
CDH11
C3orf52
COL6A2
DDX53
ZNF689
ADAMTS2
C8orf83
C9orf167
NCCRP1
KPNA1
ASH1L
ANTXR2
HOXB9
NTSR2
MAF
ZNF99
CCPG1
MAGEB2
PPP2R5E
FAM155A
SOHLH1
USP48
VAV2
SURF4
COL3A1
HTR1D
RPS3A
MFHAS1
DGAT2L6
PIK3R6
REST
CNKSR3
C8orf39
NCOA3
KCNA1
PLCD1
DSCR3
TERT
RUNX1T1
DHRS9
PLDN
SRI
LBX1
COL5A3
ITSN2
RAB23
OSGIN2
CPN1
ASAP1
PCDHGA11
CREB1
GTF2A1
AQP3
GSK3B
GOLGA8C
ANKRD13A
ACTL6B
KPNA3
KCNH7
PRKY
MARCH1
ITPKB
RAPGEF5
ARHGAP6
DOCK11
ASPN
C14orf49
IL34
HNF4G
EP300
SCAI
ODAM
LRCH1
POU3F1
TWIST1
LRRC18
SCN10A
IL1RN
BBX
RETN
LSAMP
DRD1
SLC20A1
MEIS2
ZBTB34
C1QTNF3
LPIN1
CTSL1
ZMPSTE24
ELF1
NTF3
CDKN1A
MBNL3
KCNK13
NKAIN4
LY75
HIST1H1B
MOSPD2
HOXA9
PPM1A
FBN1
CTDSPL2
PHLDA1
HS6ST3
CRK
CHRNA9
APLNR
HBEGF
PLEKHG1
ADAMTSL4
ALX4
CD300LB
FPR2
PSAP
AHNAK
SCG2
ANKRD43
TMEM57
LGMN
ABO
CNPY1
PIAS1
ANGPTL1
GPR128
DKFZp779M0652
MAP4K3
FCGR3A
SPANXE
ADAM2
CLEC4D
KL
CCK
GPR1
BHLHA15
CAB39
BARD1
TLK2
NMNAT1
IMPG2
LARP4
DKK3
JPH4
CHMP2B
FAM126B
CCRN4L
ANKRD44
CD68
TBCEL
BRWD3
CEP97
STYK1
KIAA0196
CCDC60
C3orf57
FMN1
MLXIP
RDX
CARTPT
SLC5A7
RHOJ
ALG1L
APC
GBF1
SEPT11
SPHKAP
CACNG5
MYOM3
NPY2R
SLC28A2
F2R
FAM13A
SRP54
CDHR5
PLCXD3
CTXN3
SDR16C5
GUCA1A
HSPA6
AMBN
DHX15
C11orf54
FGG
GPRIN3
PTDSS1
CDH5
BICC1
COL1A2
GALNT3
RCAN3
PLUNC
FRYL
OPRD1
HS3ST3B1
C7orf16
SCARNA5
ZBTB6
EIF4G3
IL28A
MUCL1
FAT1
CRNN
NHLRC2
NIPBL
PPTC7
SLC17A6
RAPGEF2
PRKCH
CA8
ABCB5
COL17A1
KIAA0090
IL10
PKD1L2
LZIC
ABCC4
CPB2
UBE2R2
GH2
CYTL1
CCDC75
C4orf49
SPTY2D1
FGFBP2
MTFR1
EHD2
ZNF486
CMTM4
C2CD4A
NEK7
ADAMTS5
LOC730811
FAT4
PRKAA1
TRIM49
FCHO2
INO80
PTGFRN
FOSL2
ATP4A
DISC1
PTPLB
EVX1
SRRM1
MTNR1B
EYS
ASCL4
C11orf16
NEDD4
DEFB103B
NCOA4
AWAT1
CDH4
PARM1
NIPAL3
PPP1R15A
YEATS4
ANGPTL2
ATP11A
SLC4A4
TMEM196
HECTD1
DES
ZNF679
NRIP1
KHDC1L
CTSK
UTP3
P4HA3
FPR1
OTUD4
CLDN14
CCNYL1
AIPL1
GPR176
C10orf76
CARD6
LYN
PAX6
GNG2
SNX31
STXBP1
AMIGO2
C10orf12
TMEM192
FAM83G
C18orf26
FAM190A
NEUROD1
FAM124B
MYH16
EXOSC10
SLC39A8
GTF3C4
GLP2R
IL28B
CLEC7A
ZBTB40
KAT2B
CA10
DAB2
HEATR4
ADH1C
CSF1R
IMPG1
ENTPD7
GRB7
PLSCR4
DACT1
PLXNB2
FAM91A1
KRT3
RAB11FIP1
ARHGAP36
SDK2
KLK4
C8orf85
ABLIM1
MEOX2
C21orf54
C12orf49
CDH22
LRRC32
RNF38
CTSB
GJD4
LPPR1
DSG4
ADCYAP1
MTUS1
RIMBP2
GPR62
MAP2
ANGPTL7
HIAT1
CLDN1
WDFY3
NBPF3
ZBTB43
EBF2
ODZ4
IL1A
BTAF1
ASAM
LOC100216001
LOC100192378
PRDM2
STMN4
ZMYM4
C2CD4B
FILIP1L
RGNEF
OLFML2A
DAB1
BMP6
CSGALNACT1
KIF2A
EMR3
SLC6A12
ANKFY1
PLIN2
BOD1L
CNIH3
MPPED1
UGT2B7
CYBB
CDH13
USP38
BLZF1
PDGFC
BCL2L15
KIAA0100
RGS9
RAB31
GABRR2
MYBPC1
MMP14
IFIH1
LRRC4
CHST3
DCN
SLC3A1
FAM190B
CABLES1
NCRNA00189
DENND1B
KDELC2
C19orf55
C3orf72
ZMIZ1
ARSJ
HIST1H2BJ
CDHR4
FGF1
TDRD7
PCDHGA12
C10orf128
LRRN4
REXO1L1
PRDM6
AGL
PCNX
MARCH8
ITGBL1
KLK13
LIN28A
ALDH1A2
GRASP
MAL2
IPMK
FAM178A
C12orf68
FRMD6
ATP6V0D1
CD300C
CHST9
BMP8A
HAND1
RASGRF2
USP14
RHO
C1orf192
UFSP2
NT5C1A
KIAA1644
TP53TG3B
KIAA0247
MAGI1
FLNC
KLF4
CCDC36
DNM3
SLC30A7
PPP4R2
FKBP14
WISP1
GNA11
KNCN
SEPP1
FCAR
LOC285796
RFTN1
LOC100134229
NDUFS1
C21orf49
RCBTB2
CD274
C7orf58
CREG2
C14orf68
NPC1
HLA-G
C3orf64
OR3A1
LOC653653
EPHA8
GPR34
CCR1
TOX2
PIK3CG
PRKG2
C18orf1
GAGE2B
COLEC10
AKR1C1
MUC4
EXOC6B
LIMK2
SOX2OT
MAP3K2
TEX101
ALPL
CRISPLD2
RAD54L2
KIRREL2
GPR110
CFH
LOC100132111
TTLL8
CLDN10
KRT84
MCM3AP
EXOC5
KCNK17
LCE1A
NPAT
SLC35D1
DNAJC3
PDZD8
PTPRB
SUSD1
LIPA
ACP5
SGMS2
TMEM169
AHNAK2
EMILIN1
MAMDC2
PROL1
LHX3
COL1A1
TPD52
LTBP1
CTTNBP2
C14orf34
DNAJB9
ARFGEF2
FN1
LGALS3
TLR4
ARHGAP24
MCM4
VCP
TMEM64
MAP7D1
PCDHA7
SRCIN1
ZEB2
ZNF681
KCTD12
LHFPL4
RNF19A
SNORD116-20
OR6K3
MYO5A
CTGF
LASS6
MUT
C1QL3
KRT36
GJA8
COL4A3BP
ATP6V1H
PGM5
CPVL
ZPBP2
COL24A1
AKAP12
PIP4K2B
SULT1C4
PTPN14
PRDM1
PICALM
KIAA1598
CFLAR
IFIT2
FMNL3
GUCA1B
KCNJ6
GULP1
KPRP
PRKCE
TSPAN5
ZNF705D
KLHL11
SLC35E2a
CCKAR
CLDN9
SYNPR
GALNTL2
MARCH4
LMOD1
ANKRD36BP1
CTSG
C6orf222
PKD2L1
LSM14A
OSCAR
CDC42
DAPK1
CNGA3
TIMP3
IL29
CDSN
ANKRD52
BIRC2
FAM83B
ERBB2
PAFAH1B1
C3AR1
PTPRE
ANKRD56
ZNF675
GRP
SGSM1
C4orf7
MMP15
C1QTNF9B
RASA2
KCNS1
IL8
ZNF727
L1TD1
RBM46
ARHGAP42
HELB
PI4K2B
PRND
TRPM5
ABCA1
LYPLA1
NIPAL2
MYH11
FAM69C
IRAK3
SRL
ATP4B
ADAM8
HIVEP2
ACLY
PKD2
CRISPLD1
CLEC5A
FMNL2
FABP12
PCDH9
TAAR6
TMEM184C
ALOX15B
ADAP2
GNG12
PTAFR
FEZF1
NUPL1
PDLIM5
NBPF10
FAM25A
HAS2AS
MGC16703
NGB
FAM98B
LDB2
SH3BP5
BARHL1
LTBP2
PIK3R4
ARHGAP11B
SPANXN3
C13orf29
GPR124
RAB11FIP2
SRRM4
FGF21
CT47B1
ECE1
PAM
IL1R1
GPR65
VWA5B1
IL1B
HTRA1
FOXR2
CCDC149
PADI2
C1orf230
USP12
DMXL1
HSD17B11
LY6H
KCNS2
CADM3
SLC25A25
SLC35E1
LOC284441
DDX21
C1orf150
RAB27A
LCA5
GLT8D2
PDXK
C1orf173
PIGS
AKAP2
C10orf71
CCNT1
RTCD1
FHL5
KRT16
ARL4C
RNF111
SCD
C1QTNF6
PPARA
CAPN14
KLF6
AFF4
TPSAB1
NT5C2
GPR149
PDE1B
SLC4A1
TPO
WAPAL
RIN2
AFAP1L2
CYP19A1
FUT2
CLASP1
LRRC31
SYDE2
PCDHB18
LRP1
NKX2-6
RAB5C
ABCC3
IMPA1
CTHRC1
MAP2K1
CRIM1
ARHGAP29
C20orf94
OXR1
KCNQ1DN
EFR3A
ZNF24
ZNF606
NOV
MMD2
CDH1
COL4A2
MAN2A1
PPP1CB
FAM126A
CDYL2
LEPROT
CELF2
CXorf21
KIAA0513
ATXN7
LRP6
RAB2A
RPH3A
KIAA1217
CDCP1
PTEN
ALDOB
TUBA1A
S100Z
SLC36A2
STXBP6
SLC5A3
FGF4
ELAVL4
DPYSL5
DCD
SCGN
MAP3K9
PAFAH1B2
SLC6A19
INHBA
WIPF2
MBNL2
MED13
SLC35D3
ZMYM6
CEBPG
TM6SF1
RND3
TNKS2
ZNF699
KCNT2
CLSTN1
PPP1R14D
CYFIP1
PUM2
ARID1B
PEAR1
ANKRD1
SNX6
KIAA1751
CRYBG3
MPL
RXFP2
SHH
ITGA8
HERC6
ARHGAP26
PTAR1
NFAT5
LOX
RBBP9
C1orf110
PDPN
NLRP4
PCDHGB1
CAP1
HIST1H4K
EDNRB
MYOF
CUBN
NSF
RNF6
GALK2
POU2F3
EDEM1
EMX2OS
GOLGA8DP
GXYLT2
KRT80
ACSL6
ZNF444
CPEB2
LOC100272216
SUMO1P1
NBEAL1
RNF112
FZD5
ERO1L
UBTD2
FKBP9L
CSN1S2A
KIAA1199
TMEM185A
FOXE1
TMX3
KCNH5
TSKU
FOXN1
OTUD6B
KIR3DL3
ERN1
BMPR2
OTOR
ZNF702P
GPR6
SET
FERMT2
RAPH1
TESK2
AEBP1
MACC1
SCARNA6
HERC3
ACE
KLHL4
JMY
CHSY3
PCDHB13
LEPR
RIMS3
STC2
TMEM200A
MS4A6E
TNFAIP8L1
LNPEP
QSOX1
PDE1A
TDH
C8orf46
KRT24
FAM129A
DYSF
RNF139
NBPF1
OR3A2
PGCP
TPSB2
ITGAM
KRT78
PDK4
EDN3
CLCN5
CDK5R2
RASSF3
BBS12
CCRL2
SNORA57
LOC387646
AQP4
HUWE1
AFAP1
LCE1F
CXorf49B
MAGEB10
ZNF366
FA2H
CLC
IL5RA
TGFB3
MOBKL1B
OTUD3
ACSL5
ZEB1
MYCT1
CNOT1
NECAP2
SPINK1
TSC1
WDR47
PRR16
DDR2
B4GALNT2
ITGB8
UBE4B
ZNF154
CD86
ECM2
IGFL3
PIWIL3
SCARB2
GAS7
GRIP2
ATP10A
VGLL3
TCP10
RAD21
CPNE4
CTNNA2
GUCY1A2
MYO6
NRK
GNA13
CYP4Z1
GALNTL5
PTRF
PPM1E
PRAP1
C1orf126
LECT1
RAB33B
SEMA3D
ACER1
SGIP1
CLEC4A
PLEKHH2
DGKH
LPPR5
SLC5A10
RAET1E
RWDD4A
HCFC2
PRAC
LOC441208
PHOX2A
NFIC
C1orf58
PTPRH
ST6GALNAC3
UCKL1AS
GUCA2A
LASP1
HEYL
HYDIN
C1QL4
GSR
HIST1H3C
ENPP6
GPR55
ATP2B3
CMAH
ROR1
CXCL11
PLCZ1
GNAL
COL10A1
FAM82A1
ZSWIM6
EIF2C4
GANC
SOX3
MACF1
KLHL5
SLC2A14
MICAL2
CDKAL1
EREG
CSRNP1
MAML2
GOLGB1
UBL3
MFN2
ELK4
CD34
KLHL2
CHD9
FAM129B
MATN4
FMN2
ARHGAP12
FZD6
LPPR4
C21orf125
RAPGEF4
BTBD7
STK10
GLG1
NUMB
FRG2
MS4A7
VAT1
MC3R
FAM55D
KRT20
C1orf38
PBRM1
ARHGAP28
YIPF1
ZNF780A
SIGLEC7
C20orf177
AADACL2
BCL6B
C17orf46
BTBD3
LYZ
ZNF329
GNS
PRB1
WDR44
CRHR2
SDAD1
LRBA
ZNF264
OPA3
TRIM37
MMD
A2ML1
HPR
KIAA0754
SLC22A12
GAGE2E
LMTK2
DUSP1
NOX4
FOXA3
KANK2
PPP1R3A
CCNE2
RBMS2
HS2ST1
NBPF14
SPTLC1
PPP2R1B
LDOC1L
RBL1
DIP2A
CDKL5
AARS
ENTPD3
RIMS2
TMEM49
ALAS1
VCAN
PTPRM
CNTNAP1
FLT1
UBR1
C13orf31
GABRB1
TSTD2
ARL5A
LOC283731
SPANXN5
HMGCS1
KDM3A
PPP1R3D
KIAA1033
DYRK2
SYNPO
EIF2C1
LOC554202
ERC1
UBE2V1
BPIL2
CYP2S1
ARHGAP10
RTN3
EYA3
MUC16
HIST1H1E
RXFP3
PSORS1C2
SMAD2
ADAMDEC1
KLF13
WDR63
EDEM3
DDX3X
PLEKHO2
CHST4
HERC4
GRLF1
AJAP1
DIAPH3
SH2B3
CPEB4
PCNT
ACVRL1
AKAP6
AP1G1
RUFY3
KIAA0408
UGT3A1
C10orf55
PAG1
LOC100192426
CEP350
NAA50
ACAP2
CPNE3
HERC2
SLC30A4
NDUFA4L2
CRH
KRT75
MBTPS2
CXorf36
SNHG3
KCNJ9
PCDHB14
IFNAR1
SRGAP1
GPHN
CD180
PLEKHM2
CHRNA7
DERL1
MYOM1
MMRN1
FLJ32063
HEPHL1
PYY2
CLSPN
MEF2C
KLHL14
FXYD5
MYCBP2
PLEKHA7
DDHD2
AFAP1L1
ALDH1A1
GATA1
PJA2
CHFR
MMP2
GLYATL3
LOC153328
C1orf9
LRRFIP2
TPSD1
GAGE12D
SNORD115-26
KERA
OSTM1
PYGL
UTS2
ZNF835
TMEM151B
SAE1
ITM2B
SLC35F4
C9orf102
KITLG
SLC15A4
FRMD5
BDP1
STBD1
C1orf130
LGI2
C9orf5
C11orf87
CLRN1
PIGR
KLF9
CTSS
MICB
THRAP3
CHURC1
RAB6B
SH2D7
AQR
IL6ST
PRDM5
APOBEC4
PTENP1
CLTC
OCLN
KIAA1161
FOXK1
FSTL1
C21orf91
POLK
PTTG1IP
SLC5A2
FGF2
FBXL20
PRRG4
RNF168
C9orf129
ENPP2
ACTN4
LHX1
CAMSAP1L1
REL
PLTP
FBXO42
MMP20
ACAN
PTPN13
CREG1
KLKP1
ARMC1
PRRT4
MED13L
ACBD5
ATF1
CALHM2
CEBPE
ST8SIA4
SLC2A10
FBXW10
PTPN3
IL1RAPL1
RBPJ
PLXDC1
AP1S2
DGKB
PDCD6IP
ACCSL
HECW2
FOXN2
KCNIP4
PLBD2
SIGLEC6
SMOC2
KLHL20
ARL15
PILRA
PLEKHF2
UBE2W
STRADA
DRGX
PWRN1
N4BP2
NTM
ZP1
DOCK6
F2RL2
BRCA2
CAPN2
ZNF671
DLGAP3
C18orf16
SALL1
PER3
APOOL
ITGA4
RAP1GAP2
PHACTR2
HOPX
KCND2
CASP7
G3BP2
EIF2C2
FLJ43860
LPPR3
WSB2
GAGE2D
NFKB1
HERC5
SLC32A1
CACNA2D3

## Sheet: basal good prognosis
genes	sr plot output
WWOX	Oxidative phosphorylation
MSMP	Chemical carcinogenesis - reactive oxygen species
ECEL1	mRNA surveillance pathway
BCHE	Linoleic acid metabolism
KRT10	Inflammatory mediator regulation of TRP channels
HPD	Arachidonic acid metabolism
PEBP4	RNA polymerase
POU5F1B	Ribosome
LCN12	Nucleotide metabolism
LOC152225	Nitrogen metabolism
CHAD	GnRH secretion
NSMCE4A	Drug metabolism - other enzymes
SERPINB4	Basal transcription factors
TRPM8	Adrenergic signaling in cardiomyocytes
SLC26A7	alpha-Linolenic acid metabolism
BCAR4	Chemical carcinogenesis - DNA adducts
NPC1L1	Purine metabolism
SLC6A2	Folate biosynthesis
KRT1	Oxytocin signaling pathway
FOLR3
CALCA
CAMK2B
SMR3B
SERPINB7
MPZ
NAT1
PDZK1
CPB1
LOC154822
UPK3B
CLEC4M
ASCL1
VCX3B
CACNA2D2
PRSS50
FAM5B
NLRP11
PLA2G2A
LOC100133545
CYP4F8
HAR1A
DDC
C7orf61
NT5C1B
KCNJ12
CGA
SLC39A2
CD5L
CCDC108
CPA6
H2AFB1
TREX2
LRRC50
RYR2
KIAA1984
XDH
SEC61G
C8orf75
ATE1
S100A8
RIMS4
SPINLW1
DPY19L2P4
SEMA5B
CHCHD8
MORC1
VCX3A
SNPH
HMP19
SMR3A
INO80E
RFPL4B
FNDC7
SLC18A1
RGS11
KNG1
GRM4
SDR9C7
REEP2
GPC5
CDH12
SF3B4
IL1R2
LOC284233
RNF17
POM121L8P
ANKRD30B
PIP
NXPH1
CUZD1
GJA3
LGI3
POU6F2
COMMD4
LYSMD4
AKR7A3
EYA4
C11orf31
CHGA
ADCY1
KIF22
MYT1
MEN1
PASD1
C2orf14
C18orf22
CASD1
GNASAS
CYP2W1
ZDHHC22
MST1
TESC
RAMP1
ANTXRL
FAM83C
HSPA7
SERPINB3
C19orf70
C16orf53
PVALB
DEXI
SPINK6
IGFBP5
FAM128B
FNDC5
CA14
CHRNE
CTCFL
COL4A6
RPP21
CCDC78
SNX22
C15orf54
UPK2
SHISA7
LOC440905
KIAA1875
NOVA1
EVL
NDST4
FUS
LCMT1
FAM24B
FAM135B
SLC7A5
NLRP9
DNAH9
C12orf73
NR0B1
PCP2
NDUFA7
C12orf71
MYOZ1
NDUFB2
CLPS
PRR22
TBR1
TCEAL2
FAM196A
MAGED4
CA6
BCL7C
SPEG
KCNC2
AGAP7
FLJ45983
C17orf58
SLPI
ARF5
SFTA2
NUBP1
C5orf45
NPM1
PHKG2
CDHR3
PAGE4
DNAJC12
FDX1L
C1orf35
ESR1
GPR22
CLEC18C
DOK7
DKFZp686A1627
TRIM72
PRDM9
NPY1R
PDZK1P1
COX8C
ABCC12
GNB2L1
LOC348021
LRRC4B
EIF2S3
GNG3
HSD3B2
RABGGTB
FBLN5
HGFAC
HRG
MRPS33
KCNU1
BOD1
NENF
AKR7L
R3HDML
SAG
HSPB2
C1orf31
ANKRD39
PFKFB1
S100A7A
MYST1
KCNC1
FAM86C
BCAM
PPP2R3B
MRPL16
C11orf51
OSGEP
RBMX2
NPTX1
KC6
LOC100129055
NMRAL1
CEACAM5
ATXN7L2
C4BPA
HDDC2
ROMO1
IRGM
VSIG10L
DNLZ
SOCS1
HHATL
ADAM29
SEMG1
ARRDC5
ANKRD34A
GRIA1
NXF5
HNRNPA1
WDR69
PL-5283
SELENBP1
F7
RXRB
CHRNA2
SPRR2D
MRPS24
CXorf30
BEGAIN
MRPL55
SPATA2L
CBWD2
DLX1
SLC2A9
FSIP1
SEMA4A
C19orf36
RBP3
CITED1
CKS2
CHCHD5
RAB3A
AQP2
SSX1
CXorf64
C7orf47
SOX8
QTRT1
BUB3
NAB2
LOC643955
PPP4C
FLJ45244
LRRC55
DNAJC19
PRPH2
CPSF4
TMIE
CLEC18B
C11orf86
STATH
ZG16B
CIB3
GRK6
GHRL
GLRA3
C11orf10
MAGOH
S100B
CDK4
XKR3
C2orf64
LSMD1
FXN
POMZP3
SRD5A2
PCDH15
DPY19L2P1
EMID1
VPS72
NPIPL3
ITPKA
C2orf62
MRPS9
LOC338799
CDK5
CD2BP2
MT1DP
CDIPT
NKRF
SPRR1B
A2BP1
AGAP4
AATK
OGDHL
MYEOV2
MAMDC4
OR3A3
NHLRC4
PIN4
HRK
TRIM17
SPINK5
RAGE
TTC13
SETDB1
NDUFB7
FAM9C
PRR3
HTR2C
LBXCOR1
LOC389033
NHP2
CYP2C8
DNAH3
ZNF385D
TXNDC6
CLCA4
NCAN
TPTE2
SUPT3H
ATG16L2
COX6A1
ADCK2
C1orf86
WDR46
POP5
NKX3-1
CCDC34
GEFT
NCRNA00173
UAP1
ALKBH7
FCRLB
EMD
THEM5
C9orf16
LOC729375
AGTR1
KCTD19
GABRR1
POLR2J
GNRHR2
LOC100130522
NAA38
SLC9A11
MYOZ2
LOXHD1
NDUFA1
MT1F
TDRKH
NAT9
PP14571
MRPL27
C14orf23
LOC644165
TSEN15
C7orf63
LIM2
ZNF672
NCRNA00087
CYP3A7
C11orf84
MAP6D1
CEND1
LIPT1
RTP3
PPAN
SLITRK6
PGAM2
POLR2H
ATP6V0E2
MYL6B
C1orf56
DLX2
HPRT1
ACTR3B
DTX3
ZC3H12A
TCP11
GPR45
CADM2
SNCG
ESPNL
SERPINB13
NCRNA00105
HNRNPA1L2
AGK
NCRNA00086
DUS3L
LOC146336
HSF5
CEACAM16
C10orf35
GLS2
E4F1
LOC348840
POP7
CAMLG
TJAP1
KRTAP5-11
MXD3
KAT2A
PZP
RAVER1
RNF187
GIPR
MARCH9
ASB15
VHLL
HIGD2A
MAZ
MED19
NSUN5P2
NOBOX
C1orf189
MADCAM1
KRI1
MAGED2
ECHDC3
KRT74
KRTAP11-1
SUMF2
ABT1
PRKCSH
C3orf21
NDUFA2
HAR1B
CEBPB
TM4SF4
TMEM215
GPR133
ALKBH4
PRPF19
ARMC5
TIAF1
DKFZp434L192
FETUB
HAUS1
CLEC4G
MESDC1
VWA5B2
LOC339047
PROZ
AGR3
RNF113A
CPS1
EIF6
GIYD2
VTN
LOC284798
NDUFA11
HBXIP
ANKRD16
LOC100128573
PCGF1
LRRC7
PTPRN2
STEAP3
NAA10
HDDC3
NUDT14
FAM83A
NPDC1
PRKRIP1
C19orf48
RHBDL1
PABPN1
NDUFA8
FAM151A
PAGE1
TDRD10
EPHA1
RBM10
C12orf45
TOMM6
OLIG2
MLF2
CHTF18
GDPD4
MRPL11
ANKS3
MCTS1
TCAM1P
ILVBL
CACNA1F
MDK
NFE2
KIF12
EBF4
RGS22
CALY
ALKBH2
C10orf93
KCNK15
ITPK1
GCK
CCDC12
CCL1
C17orf78
CD70
WDR16
LOC84989
FAAH
PRR14
C6orf221
CCDC84
ZNF114
NSMCE1
MRPL23
RBM34
SOD3
NUDT17
CHRNB4
SDHC
LYRM4
RFXANK
S100A11
SERPINB2
MBLAC1
CDC37
PEX11G
SEMG2
PNMT
FSCB
PLA2G4E
SCGB1D1
PSTK
PHF21B
SAA4
SCNM1
TOR3A
PIWIL1
BOLA2
SOST
HCN2
PHB2
CDC123
CLPP
PAAF1
PSMA8
MRPL47
RPL22L1
TEX15
BAIAP3
CYP2C18
CPT1B
PRAMEF13
ADRA2C
RBM20
UNC80
RNF34
LGSN
LTK
ROGDI
DNALI1
FBRSL1
FOXI1
ARF1
COX7C
NOTCH3
ALG13
CXXC1
RILPL1
ZBTB8B
LSM7
GSTM4
ODZ1
SOX30
DNASE1L2
SLC14A1
C1orf77
LOC645332
HMOX2
PAEP
CSN2
KCTD13
CLCN2
ZDHHC8P1
PRSS1
C16orf13
TRAPPC2L
C10orf4
TTLL12
C3orf42
PLAC1
FAM127B
LOC100101938
GJA10
C9orf116
OTUB1
C17orf81
SEC14L5
ARL6IP4
FBXL19
NOP16
S100A1
ADSSL1
FDXR
HBE1
OVGP1
LOC100130093
MAP1LC3A
KRT32
TBCC
AFF2
AMZ2
MRPL4
RIBC1
ARPP21
EFCAB10
CSTF2T
NKAP
FAU
TCL1B
AMHR2
RPRD2
EIF5B
KRTAP5-1
VCX2
C11orf48
LRRC36
C21orf15
GPR77
DGUOK
AKAP8
PTRH2
GIGYF1
FAM156A
NOP58
TRMT61A
NUDT5
NACA2
C4orf48
C19orf24
TTYH1
RNF183
DSEL
GALNTL6
SNTG2
LOC728743
GOLGA8B
KRTAP5-7
KRTAP5-9
FRZB
WIF1
CXADRP3
LINGO4
CNPY2
USP21
MAK
ALLC
DIO3OS
DYNLRB1
ABCC8
FAM200A
RPL36A
C16orf59
PIF1
PNMA5
KCNA4
FGF3
C16orf74
FTMT
TAF5L
ASB12
LRRC39
CLCNKB
ALPI
NDUFAF2
DEGS2
GRID2
TRIM11
NARS2
HAGH
MRPL46
S100A9
MRPL32
RPAIN
HMBS
LOC100188947
EEF1A2
C20orf26
FPGS
HNRNPA0
AACSL
MEPCE
APOA1BP
LOC400657
C11orf61
BNIP1
TRPV3
DYNLL1
SLC28A3
LEAP2
LOC678655
LPAR2
PTGES2
LMAN2
PHPT1
EIF3I
CYP2A6
KCNJ13
EIF3M
TPPP2
SPINK2
PSMD9
RNF215
OTOS
NOP2
TLCD1
THOC7
NAT6
DCAF12L2
AMY2B
DOC2A
ZFP42
FAM134B
NGFRAP1
C9orf117
RYR3
DNAJC4
RHBG
NPM3
C18orf21
DHRS2
RABEPK
COL9A3
YY1AP1
BLOC1S1
EIF3CL
NR1H4
IMP3
HEXIM2
RPL10L
CAPNS2
RNPS1
BDNFOS
TRAF3IP2
CLSTN3
MYH7B
CLEC16A
NCRNA00116
LSM4
HNRNPAB
C20orf191
POLR3E
FAM100A
IQCF1
C16orf93
TAPBPL
AGAP8
C9orf89
NR2E3
TRIM39
ABHD14A
MAGEE1
AHCY
MTERFD3
HSD17B10
PUS1
C18orf55
C16orf68
APTX
WARS
TRIM7
GABRA5
BBS5
KIFC2
YSK4
DLGAP2
FBRS
FAM58A
LOC100130932
NDP
XIRP1
EPHB6
SOD2
CRISP2
WNT3A
AAAS
KCNJ11
IRX5
DNASE2B
NDUFS3
FBXO22OS
LSM5
AGER
C13orf39
TOMM20
FAM128A
IER3IP1
ZNF117
ARL2
TAF1L
C19orf60
CCDC101
B3GAT3
ZNF365
SRGAP3
RNASE13
SOSTDC1
SSR2
RNF208
REPIN1
PRM1
WNT10A
PNPLA7
PRRT2
CNTN6
ID1
NXT1
CDK3
IRX3
FHDC1
RASSF7
LRRC61
NDUFS5
ACSM1
MYADML
FANCF
FBXO15
ZFPM1
MTA1
NAP1L2
LPIN3
ATP5G2
ISYNA1
CASKIN1
NES
PPP1R14B
LOC145837
DUSP4
DHRS4L2
LAS1L
C8ORFK29
ACADSB
PPM1J
COPS6
BTBD16
MAG
C17orf64
RXFP4
ATP2B2
CNIH4
CDK5RAP1
TRIM27
PSEN2
FOXRED1
C20orf186
IL1F5
DPP7
TRIM15
CCDC73
NME1
HULC
LOC728758
ALKBH3
FASTK
MYO15B
ZNF692
HIRIP3
RBP5
JMJD5
USF1
MAGED4B
SNAPIN
C13orf16
FGD1
APBB3
SLC25A27
SLC25A26
NKX2-8
SEC14L3
R3HCC1
LRGUK
GPR162
WWC3
PCSK4
OCIAD2
C7orf51
COPE
H2BFXP
NADSYN1
RPUSD3
LOC401431
FLJ43859
MST1P2
PSMC3
LOC150776
IMMP2L
PILRB
LOC723809
NBPF4
ANKRD13D
SUSD5
RANGRF
ATP5G3
EMG1
FAM66D
PCBD2
HMGN5
FAM27L
C9orf119
C2orf58
BOLA3
MMACHC
NOL7
ADORA1
HAO2
HINFP
IAH1
FAM193B
LOC339788
ALOX12P2
SLC35A1
STX8
MYL5
SHC4
KRTAP5-10
YIPF3
CMTM5
KDM4B
SRF
GPR182
ITGA7
NME2
MSH5
NOC4L
NCRNA00201
CRIP3
SYN1
UBE2Q1
TARBP1
LCE3A
MRPS34
BMP5
DBN1
C19orf76
CDCA3
VSIG8
AGAP6
CRB3
NXF1
C11orf1
ABCF2
SDCCAG8
PRAMEF18
LOC388588
GTF3C6
PCSK2
VWC2L
SAA2
RABL2A
IGSF11
SLC40A1
TFB2M
CHCHD1
FAM158A
PTMS
TINAGL1
CASQ1
MTX1
DACH1
RCOR2
JAGN1
SMARCD3
ADO
IP6K3
CCDC150
KLC2
TMEM74
ZNF319
METTL12
PAFAH1B3
NCRNA00183
SYCE1L
NTHL1
SAA1
LOC650368
MYO18B
TFAP2D
C9orf23
RTP2
LOC100130386
C4orf27
ANKRD30A
JMJD4
CHMP4B
MARCH10
MYL2
JMJD7-PLA2G4B
KRTAP3-3
DDN
KRBA1
FITM1
NCBP2
GFER
PRDX5
KCNH1
OR6W1P
MLXIPL
FLJ10661
NAA11
TBC1D24
LOC401387
PSMA4
ELOF1
LOC728606
COQ4
RHOT2
CELF4
MTERF
GDF9
BSCL2
D2HGDH
C15orf50
NCAM2
C16orf58
SYCE1
MTHFS
ANKFN1
GTF3A
RABEP2
C14orf166
TAF1C
OR8G2
MSH4
PSG11
LOC149134
LOC653566
METTL5
C16orf71
UCA1
PI3
KCNG4
KIAA0087
TF
ASPG
KCNJ3
ENSA
C22orf43
MAN2C1
NRXN3
TBCE
ASB16
ITGA10
FAM36A
DDAH2
MACROD1
MRPL38
INPP5E
COX5B
BEX4
KLHL25
C17orf70
C20orf135
DYRK4
BAALC
C11orf59
PTPMT1
SHMT1
RFPL3S
PACS2
HCFC1R1
LOC91316
NPIP
C19orf43
TYSND1
ARV1
CASP2
KIAA1543
IL1F9
RRP15
CRTC1
LOC100133985
LOC81691
PNPLA4
FKBP3
COPS7A
C2orf81
TSC22D4
ELP2
THEM4
MRPL53
ANKRD23
GLYATL1
SEMA6A
CT62
FAM104B
CSPG5
CLCA3P
MOSPD3
CDKN2AIPNL
CITED4
NPRL2
GAS5
C9orf142
TRAPPC1
C17orf89
C9orf78
IQCC
ATG4D
ARFGAP1
C14orf138
NDUFAB1
C8orf56
ZC3H18
GALK1
SLC43A2
LOC100216545
KCNIP2
NECAB3
PSMG4
GNG13
C9orf114
EME1
C10orf82
PHYHD1
ABAT
OR7A5
MESDC2
EP400NL
CYB5A
MRPS11
TMUB1
ANO5
FAM167A
LOC202781
TARS2
ROBO2
TMEM61
POLR1D
GGT3P
DUSP28
FXYD2
C17orf56
ANKRD33
FGFR2
CCL19
ZNF496
POM121L1P
PABPC1L
TMCO1
RLTPR
FIBP
MAPK4
NDUFS8
NUDT16L1
RALY
RET
RAD9A
KCNK4
ANKRD9
SERPINA4
MCCC2
TTLL10
CCDC86
H2AFY
LOC728024
C6orf134
FIGLA
MRPL54
TRPV5
MLPH
C12orf61
NKX6-3
EME2
ZNF503
WDR75
MGC16025
TRIM9
LOC645431
APOC4
ZDHHC19
BARHL2
C20orf151
ZDHHC11
NUBP2
AKR1B1
SH3BP5L
BIN3
FLJ39609
C7orf36
RNF220
NEDD8
C7orf72
PHGR1
C9orf144
TMEM229A
ZNF358
FLJ46111
C1QBP
FYN
VTCN1
NCRNA00219
FH
METRN
MCF2
RASL10B
C7orf55
UGT2A1
C8orf86
NME4
LOC286467
LOC729991
LRDD
LRIT2
ATXN7L3B
ZNF391
CLVS1
REM2
LOC100287227
ZNF687
PLA2G6
FAM186A
FAM86A
CACNG3
CSF3
C11orf49
ANAPC11
CCKBR
SLC6A17
ECE2
HNF1A
AQP6
C19orf50
GABBR1
FKBP8
GJC2
LRRC48
UCK2
CNO
HOXD4
RBM4B
ZNF204P
STAC2
C1orf213
EEF1A1P9
ERI3
PRELID1
PDSS1
C15orf61
ST20
LZTS2
IMP4
LMAN1L
CTXN1
C20orf199
SEZ6L
PFDN5
TMX4
GYS2
GAMT
RCE1
ATXN2L
ZAR1L
LGALS9B
ARMS2
PLEKHO1
DECR2
SLC25A16
FIS1
GFRA3
DHRS4
TMEM79
S100A2
UCMA
NDUFB11
PLCB3
SRPRB
PSMB7
DAK
ARL13A
TBX19
RP9P
FAM179A
LOC100133308
LOC401588
CAPRIN2
TMEM159
ROS1
HSD17B1
CHRD
C9orf144B
ERGIC3
CUEDC2
SNORA7B
LOC100302401
UPK3A
C1orf229
MPND
PARN
CCDC74A
PASK
TAPBP
MARCH11
FN3KRP
RBM17
LOC388796
HSPE1
OR4A47
HN1
C14orf79
POLR3GL
TMEM194B
HMGCLL1
GOLGA6L10
PCDHA2
CENPH
SERPINB12
POLR2J4
KISS1
HTRA2
SCNN1B
C2orf48
NT5C
ZSCAN16
LOC100132287
MRPL51
C14orf80
C17orf50
PAK1IP1
LRP5L
ZSCAN10
C6orf129
GGNBP1
PRAMEF16
MC4R
PTTG1
PRM2
PRRT3
CATSPER2
SLC22A3
PLCG1
LOC80154
TMEM120A
HYLS1
CYP2B7P1
C17orf61
C1orf100
C20orf201
PWP1
HDAC8
ZNF815
VARS
NVL
GRB14
SLC25A23
C9orf173
IGDCC3
AMN1
FAM96B
METTL1
FSTL5
DYNLRB2
C6orf105
SPRR2B
PA2G4
TUBB1
TAGLN2
TRIM26
CTU1
C11orf92
FN3K
C6orf176
EFCAB3
PCSK1N
EEF1G
CACNB2
DPH5
ATP5L
NDUFA12
LYG1
SIVA1
CIAO1
CETN3
C6orf48
DDX41
C14orf2
EIF3F
C3orf66
MRPL22
AIDA
GLIPR1L2
NCRNA00188
CCDC59
PLEKHB1
NFYB
CCDC65
PRR7
LOC730668
PTPRQ
C16orf88
QPCTL
LOC100129534
LOC100268168
NEURL4
TLE2
MRPL30
SLC6A16
KRTCAP2
MRPL9
POTEF
EGR2
PSMB4
POLR3K
DEFB1
QRICH2
PGP
MRPS15
TP53I13
CCDC58
CCDC92
ZNF219
SPATA17
ZIC4
LOC282997
C1orf123
C6orf208
ORAOV1
SCAMP3
COQ7
GOLGA8A
IL11RA
C8orf42
IGFALS
C1orf194
ENTPD2
PDCL3
UFC1
PRR5
LRWD1
BCCIP
EIF3G
PPDPF
MPI
HERC2P2
MSLNL
RATIO
LOC285401
PLEKHJ1
SCARA3
C17orf86
LIPG
LOC643719
DDX55
ZNF669
EFCAB4A
RBMX
ELAVL1
C16orf75
FLYWCH2
PEBP1
C19orf30
MGMT
BSG
NT5M
CDK16
SLC25A37
MRPS25
ACTR1B
C6orf108
FLJ44635
ADCY10
ATP5J2
DKK4
GRXCR1
RNPEP
MORF4L2
CCNL2
PMM2
KATNB1
CCT7
DET1
EMILIN3
GLOD5
HOXD13
ASTN2
C1orf109
NDUFA5
FAM89B
KIAA0020
SPCS2
KCNJ16
FILIP1
RFESD
RHBDD2
HINT1
NUDT22
C6orf164
EDF1
ARRDC1
CCDC106
NUTF2
HMGB2
MIF
NRM
ANKMY1
ICT1
CDK1
PRKAR1B
SHISA4
AHSA2
CDK5RAP3
TNFAIP2
KLHL17
TRPC7
BRMS1
NGDN
VCX
BRSK1
LEPREL1
PHACTR3
DCAF8L1
GPR89C
PLA2G4A
LRIT3
TCEB2
TTC32
HEXDC
PELI3
DEC1
DCAF8L2
CLDN6
SDF2L1
C19orf53
SNTB1
SPIRE2
NAT10
LHCGR
RBM4
SELM
ESX1
LOC728643
TUBB4
CCDC94
AP1S1
CCDC57
MSI1
FOXD4L1
ATP2A1
FXYD4
C7orf59
C17orf79
GPER
C1orf131
RAB17
ZNRD1
ALG14
RASSF10
SLC30A10
MDS2
GAS2L2
NSUN5P1
NUDT11
FLJ40852
CXorf50B
PIP5KL1
TRIM2
LOC642846
VPS45
ARL8A
SLC8A2
NUMA1
SYT7
TXNRD3IT1
NCRNA00174
ZNF648
OR7E37P
POLR2F
AKAP8L
MOSC1
RGS14
C7orf40
ATP6V0E1
APOM
ARMCX2
ACBD4
C3orf45
CRIP1
PEX5
ATP5C1
OTUD5
SFT2D2
ITGB3BP
MAPK8IP3
ARMCX5
C9orf123
UBQLN4
PPP1CA
PEMT
ZNF462
CPLX1
RPA4
HNRNPC
C12orf65
SNAP47
LASS4
C10orf75
SLC16A8
SYNPO2L
C14orf179
DBP
DMAP1
HMGN3
ANKRD53
THPO
GYPC
ZIC1
CBX8
LRRC37A3
MPG
DAPL1
PRPF39
CENPT
WWP2
BIRC7
TMEM72
STL
PPIB
WNK2
CCDC120
FGFR4
RFNG
C9orf169
SNX27
COG7
TMEM14A
NSUN6
PFDN4
GSTT2
MRPL1
TMEM231
CIRBP
APEX1
ATP1A2
SUCLG1
ERP29
ILKAP
DDX27
PQLC1
CELF6
SAV1
HDHD3
ZNF273
SPRED3
EIF4EBP3
DRAP1
PSG6
TEKT5
GAR1
TAF7L
DNAJC8
SPDYA
GPC3
NDUFA10
ORC6L
CDH18
LTBR
PIGL
LOC100288778
CDK7
LY6G5B
TSPYL2
METTL3
GTF2F1
SPRR2E
C1orf223
FAM127A
C3orf74
MRPS23
SLC4A3
ZNF133
SMO
GFRA1
ACIN1
MUS81
CHRND
SIX5
CA5BP
TRIM43
NDUFS6
APOA2
MUTYH
CCDC24
GABRB3
CCDC124
PSMB5
ITFG2
EXOSC9
MTCH2
IFITM5
NMUR2
NR0B2
LRRC8D
C10orf111
GGT8P
LSM14B
MRPS2
RAB40B
BET1
TM4SF5
LYSMD1
COX6B2
C11orf74
TMEM93
OR12D3
PIGU
CD320
MPP3
CHID1
TMEM11
P4HTM
ISCA2
ATG10
RNF167
MTL5
RANBP1
FAM178B
CHST5
C12orf10
ZNHIT1
ELK1
KISS1R
PIPOX
LOC100272217
MDP1
FNBP4
SCAND1
C1orf172
HBQ1
MT1X
C2orf15
MAST1
SLC27A1
DBX1
BRF1
TOMM34
PPFIA4
C5orf25
PEX11B
C8orf41
RABGGTA
TMEM198
ZNF878
C10orf99
CELF5
PGC
SHISA3
ODF3L2
ZNF713
TFEB
APEX2
GUCY2E
RBM6
ATP10B
IL1F8
TRIM46
TPD52L1
BAX
ZNF318
BFAR
MRPL52
A1BG
PRPF38B
NME5
CSNK1D
GARNL3
CLRN1OS
RANBP17
SAMD13
DMTF1
NPFF
CALML6
MT1M
ACTC1
IDUA
HARS
MUC2
DNAI1
COMMD3
ANKRD24
C6orf141
GPC1
TFG
ING5
NPEPL1
RNF130
RTN2
NCRNA00107
PIGQ
CHEK2
RGS2
DNAJA3
FAM173A
GADD45GIP1
MAPK3
GABARAP
GBA3
LYAR
B9D1
TMEM160
C6orf26
MAMLD1
OR2T6
SPTBN5
AMZ2P1
METTL9
TMEM176A
GRIK3
FAM71D
ICA1L
DFNB59
ATP5A1
SMTN
C1orf51
GATA3
KIN
SFN
C6orf125
SNRPE
FAM122B
A1CF
COLQ
NDUFB8
DIABLO
CCL21
H2AFX
CFHR2
MSGN1
C7orf29
GPX4
ALAS2
HIBADH
AIFM1
ORAI3
FAM189B
YY1
PDCL2
PLSCR3
XPO5
NPW
INO80C
TRPV1
CHKB-CPT1B
PLIN5
MRPL17
SPRR4
MRPL48
C17orf101
RAB40AL
DAPK2
FAM71F2
MAP2K6
LOC285359
SLC1A1
APOBEC1
NANOG
EXOSC3
OR6V1
ATP6V1F
NR1I2
PEX16
C15orf40
NDUFAF4
SF3A2
CHST10
FAM127C
TSNAX
FGFR3
RABL5
NEUROD2
GTF2H4
CD81
TRPV4
RPF2
TAP1
LOC441204
PLGLB2
VMO1
ZMAT5
LMX1B
LOC728613
PROCA1
VWA1
KRTAP8-1
RCCD1
IP6K2
KCTD6
SNRPA1
C17orf106
DNAJC2
CTRL
LOC729234
IQCF3
SNAP25
MRPS21
BCL8
LOC388955
MRPL21
CABP2
PDAP1
CHRNA3
C1orf168
PER1
LOC653113
PIN1
HSPA14
CLCF1
POLR2L
PARL
GADD45G
C3orf15
PON1
TNNT2
BGLAP
EIF5A
CDK9
COX11
C11orf66
PLK2
FAM154B
SLC39A4
LOC389791
LUC7L2
AMN
POLI
KIAA0195
LOC100132288
RNASEK
SMTNL2
XRCC3
DUS4L
C18orf32
FCGR2C
C1orf122
RANBP3
PVT1
DHCR7
SLC35B2
PRRT1
B4GALT7
AZI1
HOXC13
HHLA1
FJX1
B4GALT2
IMMP1L
C21orf45
RALYL
CCDC110
PRAF2
SOX10
XAGE2
PFDN2
STX6
SPPL2B
OC90
CA3
NDUFC1
LIPT2
ARMCX6
C16orf89
COMMD1
SERPINA12
LOC219347
DND1
SFT2D3
ATP5I
PARD6G
LRRC20
XRCC6BP1
RTKN2
NDUFB6
NFATC2IP
[truncated: 552 more rows]

## Sheet: gbm good prognosis
genes	sr plot
WWOX	cAMP signaling pathway
RHBG	Calcium signaling pathway
AVIL	Wnt signaling pathway
CHST5	Motor proteins
EFCAB1	Nitrogen metabolism
C9orf117	Pyruvate metabolism
HCRT	Butanoate metabolism
LRRN2	Alanine, aspartate and glutamate metabolism
THRA	Carbon metabolism
DNAH2	Hedgehog signaling pathway
PNMT	Glycine, serine and threonine metabolism
SFRP5	Nicotinate and nicotinamide metabolism
C16orf71	Biosynthesis of amino acids
DYNLRB2	beta-Alanine metabolism
PPP1R1B	Propanoate metabolism
VWA3A	2-Oxocarboxylic acid metabolism
TPPP3	Arginine and proline metabolism
SPAG8	Signaling pathways regulating pluripotency of stem cells
KIAA0319	Starch and sucrose metabolism
TRDN	Apelin signaling pathway
TXNDC6
CCDC108
LRRC48
GOLT1A
GAS2L2
DNAI1
CCDC135
PM20D1
GDF9
CCDC48
DPY19L2P4
MORN5
VIT
C1orf194
C16orf55
DNAH12
SLC29A1
NMUR2
KISS1
RSPH9
LRRC50
PRG4
PRELP
MUC4
C2orf81
TTC18
RSPH1
OSTBETA
MYLK3
HSPB8
C16orf5
RXRG
TGM3
VPS4A
HRASLS
RELN
TACC3
NTRK1
CLEC3A
AGXT2L1
LOC729234
PLIN5
RTP1
ATOH7
MAGEC2
NUDT7
C9orf170
CER1
C8orf12
SCUBE2
KIAA1257
ACBD7
IQCA1
DNAH6
CCDC113
SRRM4
DMRT1
C2orf82
FOXJ1
SNTG2
YSK4
VWA5B1
IQCD
USP2
GMPR
RNFT2
C1orf92
FREM1
PIK3C2B
PLEKHB1
LOC92973
KNCN
TCAP
TTC25
ABCC12
FAM66D
ABLIM2
SLC41A3
TCTE1
ACSL6
GOLGA7B
XG
MPL
PLEKHA6
LOC219347
CALCB
C9orf98
LOC389705
SPAG17
VSTM2A
LRRC67
CDC20B
GEMIN8P4
C5orf30
NELF
ATP12A
NTRK2
CYP3A5
MGC2889
TSNAXIP1
MFF
KCNA6
TEX11
C17orf72
LRTOMT
LASS3
ENHO
MSMP
TMEM146
C17orf97
GSG1L
NTSR2
SNORA53
UROC1
FAM131C
MAPK15
C1orf192
DLL1
HIST1H3C
ATG9B
TERF2IP
CAMK2G
PDZRN4
MYOT
C10orf79
YPEL3
LCN12
TKTL1
C2orf73
C10orf105
RHO
DNAJB13
HIST1H2BG
C11orf86
HIST2H3C
VWA3B
RIBC1
CTXN1
KCNIP3
COQ10A
SPAG16
C16orf80
DCAKD
CCDC37
EFCAB2
CCNB3
MDM4
FLJ26850
TMEM80
GCGR
C2orf62
LRRC23
SRPK3
LOC647309
KSR2
C6orf81
C1orf168
EFHD1
CCDC13
WDR93
PGC
FAM178B
C9orf9
GLP1R
RAB26
CDR1
LRRC8D
LOC440461
FAIM2
MST1P9
ZCCHC18
WDR38
C1orf198
PNCK
ADHFE1
NDRG3
APBB1
TERF2
NECAB2
CTXN3
SLC38A4
CXCL17
SLC14A1
PPP1R15B
SCGB1D2
FAAH
VTN
BDNFOS
FAHD2B
TTC23L
ROPN1B
LOC100128788
LOC339674
TTC32
SPIRE2
LOC285796
LOC728743
ATP2B2
C8orf45
FLJ11235
MORN3
CCDC42B
PSAT1
FBXO15
TRPV1
RABL2A
FGFBP2
DEAF1
MYOZ3
LRRC46
C9orf68
ZCCHC12
AK1
CASC1
SPOP
LRRC27
GTF2IRD2
SLC28A1
TCTEX1D1
MSX1
WNT1
PKD1L2
CDH23
PPP1R3F
C9orf103
WDR16
LIMS2
LDHD
FLJ33630
PNMAL2
GPR144
SLC9A11
CCDC146
CPA1
SPSB3
KRT222
TREX1
CCDC40
TBR1
CCDC30
NCRNA00099
LPA
TJP3
C1orf228
MLYCD
HIBCH
HYDIN
HIST1H2BB
ACTR3B
DZIP3
HIST1H1E
C3orf47
GRHL1
LRRC20
NAT6
MESTIT1
C11orf71
KIAA0174
TEKT1
HIST1H2AM
MXI1
C7orf11
RSPH4A
PPOX
IL17D
RASL12
TTR
AMZ2P1
SPATA4
PHGDH
TTC29
ADAMTS17
SRMS
C2orf54
NDRG4
OMG
FAM192A
LOC153910
INCA1
CA4
LAMB2L
ERAL1
MYOM1
CRB3
PRSS48
C17orf65
ACD
LHCGR
DNAI2
SPEF1
AKD1
F2RL2
TPRN
ACAN
GAL3ST1
LRRN4
GPD1
ESRP1
SLC13A4
STK32C
DLEC1
DPPA4
PNLDC1
SFTPC
MGC16142
GTF2IRD2P1
APOH
TMCC2
MDH1B
KIAA0114
DCDC2
EXPH5
TSPAN31
KIF6
CNGA4
DSC3
C1orf150
C21orf71
SLFNL1
DDN
MYRIP
SOX13
ATP1B1
HIST1H4E
MFSD4
PRKG2
SIDT1
C1orf110
C1orf141
PLIN4
RAB33A
ROPN1L
PRRT1
TEX14
YPEL4
DMRTC1B
GABRG1
CNP
KIAA1107
LOC100302640
C16orf48
SIX3
LOC285780
PPM1K
FLJ42709
BCAS3
ACCN3
ZNF474
LOC400752
HMGN5
COQ7
IQCK
CCDC11
CD24
NUP210L
MIF4GD
TMEM231
MYST1
BAIAP3
C21orf82
HPCAL4
ETNK2
AAMP
VAMP2
C9orf47
A2ML1
FLJ32063
HHLA3
CTLA4
MYADML2
C17orf108
WASH5P
CCDC121
LRRC52
TMEM232
FLJ39582
KATNB1
ANKK1
C2orf88
DACH2
LOC81691
HIRIP3
C6orf154
KRT83
KLHL32
C10orf35
CCDC148
LOC151174
ATP2C2
SEMA3D
ATP1B4
TEKT2
LOC26102
PCP4
MANSC1
WDR65
RSPH10B2
CDH22
GIT1
CPA2
KIF3A
C9orf37
C1orf158
C7orf64
SERP2
AQP1
MAGEC1
AP1M2
PRKCG
TUBB4
PARD6A
DNAH7
PPP1R1A
LOC127841
MYO18B
NR5A1
MCART6
C16orf46
PAQR4
CTRL
KIF19
C8orf34
C12orf60
ABCC11
CDK4
DNAJB2
HPCA
TMEM27
MAPRE3
CMTM4
COG4
DUSP28
GPR162
EPHX2
C9orf24
WDR88
KIT
PCYT1B
C1orf88
AIFM3
IQUB
SVOPL
RHPN1
SLC44A1
C2CD4D
CRYGS
C2orf34
PPP2R3B
FAM173A
C5orf45
MTSS1L
EPCAM
TPPP
DTX1
ITM2C
C2orf15
CCDC65
HTR1E
RSPO4
CD79A
SERPINI2
RGS9
C1orf70
C4orf50
C10orf116
CAPSL
NCRNA00094
PAQR6
C21orf49
ASPDH
CCDC96
FAM180B
MC4R
PSIP1
ABAT
CA8
AGBL4
ICA1L
CHIA
PHYHIPL
GALNT3
CRYBB2
NCRNA00174
PRL
HIST1H2AE
LOC400891
KLKB1
APCDD1
SH3GL2
BEST4
SNN
ZBBX
HIST1H2AK
SDR9C7
ADIG
FLJ37453
INHA
ALDOC
SIX6
TTLL9
CCDC74A
C17orf74
RTN3
LOC728606
NPM2
FAM81B
ZNF821
TMEM175
CCDC89
TRIM29
BAIAP2L2
CA5B
MSX2
RHOXF1
USP43
LOC100128288
GPR22
LOC284233
WFS1
FA2H
TTC30A
MGC3771
SLC25A42
PYGM
LY6D
HIST1H3G
UBE2QL1
INPP1
FLJ37201
DNER
DNASE1L2
ADPRHL1
LEKR1
SCAMP5
COX4NB
CROCC
EPB41L4A
C20orf56
LRP2BP
CCDC114
C1orf189
DAPL1
LY6H
KIAA1751
C6orf130
CFHR5
FUK
ZNF238
MIMT1
FGFR3
PEBP4
KCNT2
CAMKK1
GPR88
MYO7B
LSAMP
PRRT2
INPP5K
PSD2
C1orf157
HIST1H2BN
WFIKKN1
ASRGL1
TMEM139
DFNB59
NGEF
FLJ35220
MYOZ1
GRAMD3
CCT6B
HSDL1
TPTE
LLGL1
CXorf22
RASA4P
IL17B
PEX1
KRIT1
C1orf97
SNTN
C11orf20
NUDC
ZC3H12B
HRSP12
C21orf2
KLF15
DYNC1I1
RAB11FIP4
RERG
KCNH2
POU6F2
FAM183A
DDHD2
SEPT7L
LOC728819
DAK
RDH12
LGI4
C7orf65
C7orf51
CD300LG
BCAS1
SPA17
KCNH3
FLYWCH1
GPR174
LOH12CR2
FAM92B
LOC340508
HIGD2B
EFCAB10
SLCO1A2
GORASP1
LOC100188947
CASQ2
HIST1H3B
GABARAPL2
C1orf101
TIGD3
MIIP
SPATA17
KCNJ10
FAM186A
LOC93622
SIRT2
TRIM2
USP46
HIST1H2AL
IFT140
LOC284749
RFXAP
SCN11A
FLJ45244
RRAGA
ERAS
RASL11B
PHYHIP
C8orf22
B3GAT2
BBS1
ROGDI
MTA3
KIF9
PCDHA3
KISS1R
LOC100134368
PLXNB3
TMEM130
DUSP19
LOC100134229
OTOF
BSDC1
EIF2AK1
CLDN20
LOC100130581
C11orf93
CRYM
GAGE12D
MNS1
TUB
EFCAB5
C19orf73
C21orf15
FGFR2
LOC284023
SLC1A1
LOC153328
FAM36A
C1orf229
DNAH8
LOC157381
MAP2K6
FAM189A2
CCDC147
ACCN2
NEK11
HOXD8
C11orf65
CHN1
APOD
BNIPL
HLF
ABHD10
AKAP14
ZNF688
DPP10
WDR5B
PABPC1L2A
UBQLN3
HES6
MORN4
CYP46A1
SLC25A10
SCARNA10
HBZ
PLK5P
SLCO1C1
C14orf128
APOBEC2
RUNDC3A
COLQ
LYRM7
VIPR2
GATAD1
METRN
LOC100133985
PAIP2B
RG9MTD3
PRKAR1B
HIST2H2BE
LOC285548
WNT10B
ALOX15
SLC48A1
C9orf163
MKS1
NCRNA00092
HIST1H4D
CXorf30
PTCH1
SLC8A2
PLLP
PACRG
CHMP1A
FLJ40330
PALM
GSTA4
ABCG5
NNAT
GATS
UTS2D
RHBDL3
KIAA1407
EID2B
PRR14
RARRES1
C3orf34
CRHR1
CEND1
LOC441204
JAKMIP1
PBXIP1
LOC100128822
C1orf77
IQCE
AKTIP
FAM161A
CAPN3
ZFPM1
ANKRD53
LOC147727
FHL1
C9orf130
GADD45G
STRC
DHRS7B
ZNF213
ZFPM2
SLC17A8
ZNF19
WASF1
PON1
HPN
RBM4B
CDK20
DUSP9
PHACTR3
LEAP2
PTPRN2
CLIC5
DYDC2
DEGS2
ANKRD46
FSTL4
RASL10A
PTCH2
NECAB1
CIDEA
EFCAB7
H1FX
REN
CALR3
LOC143666
TMEM190
ZC4H2
HIST1H4C
CAB39L
MGC23284
OLFM3
OSCP1
LRRC37B
PDE9A
SLC25A35
STX1B
FXYD1
RDM1
C21orf34
ALX3
PDZD7
SYP
ZBTB47
CALCOCO1
MACROD2
TMEM151B
LOC389634
AK7
SDK2
HPSE2
DKFZp434J0226
ENDOU
HAGH
TSGA14
PABPC1L2B
PRMT7
METT10D
RFPL2
REEP1
C12orf42
C11orf66
LGI3
CPA5
CHADL
GPR19
MAL
POLDIP2
UCN
KCNAB1
C2orf68
MGC42105
LHFPL1
DMRT2
IFT88
ANKRD43
C1orf106
HIST1H3J
PSMD3
GSX2
DNALI1
ZMYND10
ZIC4
GALNT8
MGC16275
SCGB2A1
SLC13A5
GPS2
UNC80
C11orf49
MYOM2
LOC643008
LOC100303728
SLC6A13
UNKL
PTPRVP
STRADA
PAH
PPP1R16B
MTMR7
HIST1H2BO
CLEC4F
LOC440356
RYR1
IK
C16orf58
MPZ
IL5RA
SHBG
DOC2A
RALYL
BOLA1
RFTN2
LOC148413
PIGM
PCDP1
ISOC1
FAM166A
CACYBP
C9
HCG22
BLCAP
CLEC3B
TTC9B
PTPRD
PAN2
TPTE2P3
GFOD2
C10orf110
PPIL6
DAAM2
PAAF1
IGSF5
ANKRD54
LOC285954
CYP4X1
TMEM186
KIF17
LOC100131193
FAM135B
SLC30A10
RTBDN
DCAF8
OR2L13
SMCR7
WWP2
AATK
NFIB
TUSC5
WRAP53
PACSIN1
GDPD1
SDCCAG8
VAT1L
C14orf50
MBLAC1
HHIP
TMEM209
C2orf52
TFF3
C17orf67
MID1IP1
SEC14L5
GDF3
HIST1H2BM
SP7
FBXW10
ASB4
GJB6
MMD2
GPR63
PDIA2
C6orf118
PCDH11Y
C5orf54
ZFP57
CSPP1
TTC16
FANCL
BRD8
SH3YL1
CDH1
CTU2
C10orf107
CNPY1
PIH1D2
PNMA5
MAPK10
HIST2H3D
DOCK3
NCRNA00173
C10orf111
CUEDC2
TMEM63B
RAB41
RNF208
C3orf71
NXPH3
ZFP1
CDNF
PRSS3
LOC284440
RS1
PKP4
C1orf173
C9orf173
SPATA24
MLF1
OPALIN
RAB6B
CLASP2
ANO3
RASA4
MYH15
HYAL3
LDHB
CHST9
ZNF775
LOC100131691
SNCG
SNCAIP
CCDC81
ACADL
TSGA13
PCDH11X
TCF25
CCKBR
TMEM170A
COG8
FAM182B
HESX1
TIGD1
CNRIP1
QRSL1
SLC26A8
ZNF174
LOC100130933
CR2
MORN1
NT5M
STAB2
CHRM4
WIPI2
RIMS1
GNG13
WISP3
EPX
HSPB9
RNF5P1
C2orf77
GNRHR2
MRFAP1L1
AMT
SH3GLB2
ERI3
LOC100128977
CEP70
FBXO2
ITGB1BP3
MUSK
HSPA1L
FAM81A
RXFP1
LOC285456
VILL
ADAM29
RNF113B
C6orf203
ZNF233
B3GALT2
KCTD2
ZNRF1
NEURL
CCBL1
OCM2
AGAP3
PRR25
ATP6V1G2
SLC45A1
FUT9
AKR7A3
ZCCHC14
PLIN1
DAO
ARHGEF33
SNORA74A
HIST1H2BI
PFN2
OPN1SW
GAL3ST2
PLA2G6
FRZB
BFSP2
PSD
POLR2J4
GBA3
YJEFN3
C7orf16
C5orf33
KNDC1
RADIL
PPP2R2C
PC
CASC2
PDZD4
KCNK4
LETMD1
CCRL1
HIST4H4
WBP1
CCDC103
C3orf62
BHLHB9
C11orf52
C19orf36
S100B
HIST1H2AB
KLRC1
GLI1
FLJ44606
LOC100128239
SCN3A
RMND5B
PIGX
HIST1H2AD
LOC100133612
COG2
AMBP
TMEM17
HOXD1
PDK2
LOC202781
TNK2
AP3B2
RAPGEFL1
TMEM150C
KY
EPB41L4B
C6orf89
CDS1
SLC38A8
TMEM99
C2orf71
CELF6
CRY2
FAM166B
HIST1H1B
CCDC151
C1orf114
TNFRSF17
ACSS1
DCDC2B
NAP1L3
PEBP1
R3HCC1
HHATL
HDAC11
FAM134A
SNTA1
C13orf36
TMPRSS5
TMEM212
TPTE2P1
STXBP4
FN3KRP
PRR18
NFYC
CCDC53
RND1
TPRXL
MRPL10
LOC100129726
HIST2H4A
GLP2R
C9orf4
FAM107A
LOC401387
SGK494
SLC7A14
C11orf88
ERBB4
C5orf47
CEP290
WDR78
FAM66C
ANKRD13B
C9orf116
TUBA4B
NICN1
RAB3A
TMUB2
TUBA8
SHISA7
OSGEPL1
GSTM2
BZRAP1
RHBDL1
MAPT
CORT
XK
ABHD14A
NHEDC1
EDN3
DBT
CTNND2
GPR61
MADCAM1
NPRL3
CACNA1E
C3orf39
POLN
AXIN2
ELP2P
KCNQ1DN
THRB
ZSWIM2
DYNLL2
AKAP1
ARHGEF9
THAP11
GAGE4
FLJ43390
C1orf56
ENDOG
SSTR3
LOC100129066
SYN1
GNAO1
ABCA5
TMEM74
C5orf4
SSTR1
RNASEH2C
FBXO44
HTR5A
NCRNA00110
TEKT3
SFT2D3
ARHGAP33
GPR17
JAKMIP3
TTPA
HSBP1
RIPPLY1
ZER1
PEG3
C2orf70
CD200
LOC388152
SGSM1
CCDC39
AJAP1
RGN
BCO2
KARS
CA7
IQCC
MAS1
NKPD1
CSMD3
CCK
WBP2
SLC25A22
SYN2
C16orf93
FLJ35390
C1orf94
FAM63A
TTC21A
CNIH2
C8orf38
CALCA
LASS1
NUDT1
FSD1L
SCN10A
TPI1P2
TUT1
ARMC5
TAGLN3
CAPN8
KLHDC3
SIRT3
FAM74A3
TOLLIP
FCAMR
LOC100272217
ELFN2
C7orf57
PPP1R1C
KIAA1529
TRIL
PRRT4
ACAD10
LOC25845
RTP3
SULT1C4
ANKIB1
SRCIN1
PRODH
SYT5
AP3M2
FTO
THNSL1
MGC21881
TMEM116
MTERF
RECQL5
LCAT
TMEM155
LZTFL1
CCDC136
GOLM1
GTF2IP1
PENK
MAK
NAP1L5
AKR1C1
LOC400027
MRPS27
MPP2
LOC401127
TCERG1L
TMEM177
LOC646627
ODF3L2
C21orf131
GLI4
ESYT3
PIGQ
SPIN2B
CPNE6
LANCL1
WDR17
STXBP5L
GPR179
ASCC1
LOC338799
KIAA0195
NSUN5P1
SPAG1
NPY
GNG3
INHBC
ALDH2
CXXC4
C15orf26
HTA
NOS1
LOC100128164
H2AFV
CMTM5
FBXL16
LOC100130987
PLXNB1
AIMP2
CPNE9
CDK18
LOC90110
TRPV6
TMEM35
PCDHGA5
KLRC3
C6orf136
LOC646851
ARHGEF16
RASSF10
VAC14
WDR49
RAMP3
AK5
FBXO36
DPCR1
TSPAN33
PCDH7
YPEL1
DYDC1
CEMP1
LIPE
KRT84
HIST1H2BF
KIAA0125
GLCCI1
FBXL2
ALG6
USH2A
PDE4C
EPO
TDRKH
COG1
BANP
HIST3H2BB
ZBTB8B
GKAP1
FGF12
CLEC2L
COL9A1
ADAD2
TBX6
C6orf208
PI16
LHPP
PCBP3
FAM127B
SPATA3
FAM198A
ABCA2
UCK1
C12orf72
LOC144486
AMZ2
MAPK8IP2
BSN
PROCA1
C8orf47
SLC12A5
PDZK1P1
RGS22
TPRG1L
TMEM163
PLCB1
GRM1
WDR92
ALDH9A1
FAM179A
C11orf68
FBP2
CCDC115
FOXN4
ANKS3
C21orf128
CADM2
RTDR1
ATCAY
KIAA1644
C2orf24
PRR22
KLHL3
PRPSAP1
FLJ36777
TMEM151A
MED29
CAPN11
APOBEC4
NARFL
FAM122C
MYCBPAP
C6orf165
SH3GL3
TRAPPC2
CRB1
SYT15
KLRAQ1
PMVK
ZC3H18
TOB1
SSBP3
TSPAN3
CD164L2
C16orf73
BDH2
SNRPE
LOC100125556
NECAP1
ZNF157
NRXN1
LOC144742
LOC100289341
ADCY2
C9orf25
SLC22A6
PDSS2
HIST1H2BE
HARBI1
CLDN9
MDM1
BSPRY
TCEA2
NANOS1
TRIM52
ANKRD34C
RLTPR
OR4F6
SLC7A6OS
MT1F
CFHR4
COL6A6
AGXT
CSNK1A1P
CCDC163P
NACAD
TCP11
CXorf42
C5orf55
TSEN2
LOC100287227
GABRA5
CASC3
KIAA0556
GP5
KIF24
NAT2
NOXO1
GPR85
MRAP
GAS8
LOC727924
SEPT3
MAGI2
SCARNA7
C3orf15
ARL3
TMC5
TSPYL2
ZHX2
LOC100128640
GRAMD2
DUOX2
CAPS
TNNC2
ZSCAN18
UBXN1
HIST1H4B
WDR52
BTD
C21orf29
MEGF10
VAMP1
ZFP90
PAIP2
THRSP
PNMA6A
TMEM125
NRN1L
OR2H2
CDKL3
C18orf18
DUSP15
TSSC1
PELI3
KLK2
IGJ
PRSS50
CLC
SLC6A20
UROS
PHF16
PPAP2A
KIF21B
PRPSAP2
HMX1
AMY2B
C1orf66
TIGD7
PRPF3
SRR
LOC285696
THAP9
MAZ
S100A1
KCNA2
OR10H5
FADS6
LGALS4
C9orf7
KIAA1324L
RPUSD1
APOM
C17orf69
C2orf85
CHAD
TMEM220
MFRP
MED20
CCDC153
LMF1
SERPINA11
PRCD
MOBKL2B
SAP30BP
RTN4IP1
LGR6
TTC30B
FAM5C
SURF2
ARMS2
HIST1H1D
C1orf159
AGAP11
PLP1
CNTD2
FAM117B
C2orf39
DIRAS2
FAM150A
LOC113230
RAB24
KCTD4
DEF8
ZNF323
C10orf75
PKLR
DHFRL1
LOC400931
BRS3
SNCB
GLRA1
HSPB3
SPNS2
HOXD3
D2HGDH
ZNF76
ANO7
IGFALS
PTK6
MAGEH1
CDKN1C
GLRA3
LOC728392
PKD1L1
EPB49
MST1R
KANK1
GPSM2
BBS9
LY6K
FCRLA
PPIF
RCL1
UGT8
EHD3
LNP1
C7orf27
ZNF833
NME5
C20orf96
VSTM2B
MRS2P2
KCNK9
PPP1R12B
HINT2
HIST1H2AG
WASH2P
KIAA1045
LOC100130238
MGC16703
ATP6V1E2
PRAMEF12
SEMA4D
OC90
SH3BGR
CILP
HIST2H2BA
SCG3
FOXP2
MAGEA6
MAP7D2
NXPH2
LOC401052
C8orf46
CXorf41
COG7
LOC339788
JPH3
WRB
ST7OT1
RPA3
CLIP3
TTLL2
CPB1
NCRNA00219
POLR2C
KBTBD11
RNF144A
SVOP
ARHGAP36
RHOXF2B
IFT172
NPC1L1
OBFC2B
OTOL1
FN3K
FGF19
OLFM1
SNRNP25
FAM169B
TMEM84
ATPAF1
SNORA23
ZNF346
MEIG1
ANKRD30B
RALGPS1
LDB3
HFM1
KPNA7
C19orf51
PDE4DIP
C17orf28
MMACHC
CBS
SNORD17
IFT46
CAMK2N2
RUNDC1
PEX16
OVOL2
DKFZp779M0652
STUB1
NEK5
DKFZP686I15217
NFASC
CLDN11
NIT1
PGP
SKA2
SPEF2
SLC9A6
C16orf79
DLGAP2
C16orf53
CDC7
DHRS11
ZMAT2
KCNA4
UMODL1
TJP2
NOL4
PINK1
NCRNA00087
PRKCZ
REPIN1
LOC100286844
GP6
DGKB
LOC284009
SRCRB4D
NKIRAS1
SLC17A7
DYRK1B
SF3B3
RAPSN
TTLL10
BREA2
SNORD94
TFAP2E
SH2D6
CDH9
ZAN
CASKIN1
SSTR4
C4orf47
SHD
SLC34A3
DYNC2LI1
GPR123
TARS2
CROCCL1
HIST1H3F
BMP3
RTKN
CFDP1
LOC342346
USP29
LOC151658
SETMAR
SNRPA
PYCR2
NAPB
FGF17
TRAPPC2L
KHDC1
TJAP1
COL4A3
AARSD1
INO80E
DHRS9
PRAC
STYK1
GRM6
CARNS1
DCXR
LRRC49
AKAP3
LOC100134713
KCNH8
TDGF1
MAGEA1
RAPGEF4
TRIM41
TSR2
FOXA2
SORCS3
DNAH5
SSTR2
DLG2
SCN5A
YIPF7
RAD9B
CCDC101
ZDHHC8P1
FAM133B
CACNA2D2
ZNF23
HIST1H3A
RUVBL1
HIST1H3I
PDE6H
CCDC78
SLC25A4
MUC20
LRRC47
NEGR1
C7orf54
NRG3
TMEM8B
FERMT1
SPIN3
PZP
LOC728989
DGKI
STX1A
PTCHD2
SYT9
ACSM5
C1orf105
SRRM3
HPDL
GJB1
C1orf203
LOC643719
SLC16A9
TRIM74
TCTEX1D2
SNX32
ZNF571
MYH7B
TRIM37
ANK3
CNTFR
RELL2
C14orf180
KIF22
ALDH1L1
OSBPL1A
ENPP6
SLC7A4
DAPK2
SLC41A1
CST1
OPTC
KLHDC9
CRLF1
SLC6A12
IFT27
UTS2R
GLRB
PIWIL1
UCHL1
PHYHD1
MPPED1
SPATS1
FOXRED1
CYB5D1
MIB2
RXFP4
PURG
OR6B3
USP11
KCNB1
DCAF4L2
CYP4F3
EIF4E1B
CNNM3
CDHR2
KCNA5
DRD1
FRS3
ZNF446
RP1-177G6.2
TMEM88
USP22
DKFZP434H168
LMO3
NHEDC2
PRSS33
HEPN1
ATMIN
JMJD8
GOT1
IFT122
TUSC2
C4orf33
DNAJC19
ATP6V0A4
HBG1
GLS2
GRIN2C
AARS
KIAA0087
HNMT
MBP
NDUFB10
CABLES1
DOM3Z
EPM2AIP1
C22orf15
MAGIX
WDR48
TSPAN7
AMY2A
RNPS1
S1PR1
ZNF652
TTC15
LOC100270804
AMPH
LOC375190
BPNT1
ZNF385A
CRYAB
C6orf103
C2orf48
SH2B1
CT45A5
RAB40B
FOXO4
UPP2
LOC158572
SLC25A33
ATP2B4
KCNK2
KCNC2
MKRN3
FAM169A
DCTN3
C6orf52
CENPBD1
PRLHR
PTBP2
CDKN1B
MARCKSL1
PDE2A
LY6G6D
PCBD2
FAM108B1
ZNF275
FBXO16
C17orf50
KIAA1755
CPNE7
PIGV
CECR4
WDR59
SYT1
LOC100128191
KLK7
SLC24A4
ZMIZ2
SPEM1
FAM167A
ANKRD45
LRRC34
LPIN1
RNF141
EPHB6
OFD1
COX4I1
C17orf51
TP53AIP1
DNAJC12
C1orf115
RNF43
C9orf43
TMEM31
MCF2L2
C12orf54
DPP6
DPF1
PCK1
LCA5L
ANKRD19
PFKFB2
SPDYE8P
AKR7L
CALHM1
LOC100216545
WHSC2
ALS2CR4
LRFN2
PEX5
HLTF
SCARA5
NUP62CL
TMEM38A
CCDC24
WNT7B
CCDC74B
C8orf37
GPT2
C16orf42
HIST1H3D
LRIT2
RNF40
BCS1L
LOC80154
UNC5A
GOLGA2B
C9orf93
C1orf152
UIMC1
NMRAL1
ADD3
CABP1
ADAP1
FAM89A
KRT13
FAM71F1
TXNL4B
SETD6
GABRA4
LOC100130557
[truncated: 2,283 more rows]

## Sheet: gbm bad prognosis
LOC440173	TNF signaling pathway
HIF1A	NF-kappa B signaling pathway
IL24	Focal adhesion
ROS1	ECM-receptor interaction
PVRL4	Proteoglycans in cancer
CLCA2	IL-17 signaling pathway
HAS1	JAK-STAT signaling pathway
MUC13	Chemokine signaling pathway
ESR2	Cytoskeleton in muscle cells
COMP	NOD-like receptor signaling pathway
KRT8	Leukocyte transendothelial migration
ASPN	PI3K-Akt signaling pathway
PAPPA	Th17 cell differentiation
C1orf170	Transcriptional misregulation in cancer
KCNJ15	Apoptosis
ADAMTS14	MAPK signaling pathway
TMPRSS2	Protein processing in endoplasmic reticulum
THBS1	Epstein-Barr virus infection
ADAMTS1	Toll-like receptor signaling pathway
C12orf66	p53 signaling pathway
COL12A1	AGE-RAGE signaling pathway in diabetic complications
LOXL1	Regulation of actin cytoskeleton
EPYC	Renin-angiotensin system
CILP2	B cell receptor signaling pathway
SIX2	Cell adhesion molecules
LIF	PD-L1 expression and PD-1 checkpoint pathway in cancer
PLAGL1	Natural killer cell mediated cytotoxicity
IL31RA	Antigen processing and presentation
ACTG2	HIF-1 signaling pathway
TNFAIP3	Fc epsilon RI signaling pathway
LCE1C	Adherens junction
SCNN1A	Chronic myeloid leukemia
NFKBIZ	Cholesterol metabolism
IL1RL1	Cellular senescence
DUSP2	Human cytomegalovirus infection
MCTP2	Glycosaminoglycan biosynthesis - heparan sulfate / heparin
HMGA2	Inflammatory mediator regulation of TRP channels
TIMP1	Axon guidance
FPR2	Mucin type O-glycan biosynthesis
CCL18	Asthma
GNS	T cell receptor signaling pathway
ALPK2
STC1
LOC442308
CR1
RUNX2
PTX3
KIAA0247
F13A1
CD274
PTGS2
MRC1
CD177
PRF1
OCA2
ITPKC
PI3
CD209
MEFV
ITGA5
CLEC4D
SLC4A7
EMR3
ZC3H12A
CD70
FCGR2A
IGF2
CD300E
CCL26
PTGFR
MGAT2
C5orf23
IDO1
TGFBI
SP6
B4GALT1
DPT
FAT2
STAB1
PLAC1
COL5A1
SHC1
CLCF1
PLAU
LOC152225
CTSB
MME
FGF7
CHSY1
SGCB
SRPX2
PODNL1
TREML2
CNN1
PTPN22
CEBPB
HES2
FAM46A
ITK
C5orf46
ADAM9
ARF6
LILRB5
CXCL9
SPANXC
CCL17
CD1B
MOCOS
CCL20
TMED10
IRAK3
LOC339535
IL4R
ITGAD
IL2RA
KIAA1949
LRP10
PLAG1
CPA6
SEC23A
CSF3
AVPR1A
CD300LB
TWIST2
THBD
NRK
DSE
SH2B3
C5AR1
SHH
PIK3CD
SLC20A1
CSDA
CD163
LTBP2
HBEGF
NEDD9
SERPINB2
HGD
GABRR1
LAMB3
TPM4
WWTR1
ITGA3
PI15
IGFL3
RBMS1
STRN3
SPINT1
CSDAP1
TGFBR2
CDC42EP3
NXF3
IGF2AS
SERPINA1
TCF21
HAL
AQP9
TEC
RUNX1
RASSF5
DLK1
KLF6
SLC44A4
ATP8B1
EXT2
AMELX
SEPT14
ITGA11
IL1R2
ZCCHC5
CCL7
IL8
TNFRSF9
SPOCD1
KCTD12
CSF2RB
ITGB1
IL7R
HK3
COL8A2
CD46
TMEM87B
CSF2
CXCL5
LIMS3
PLEKHN1
CYR61
PPP1R3B
ACP5
GAS2
TRIB1
DOK2
DNAH14
CAPZA1
FCN1
ANXA8
GALNT7
WNT5B
ARHGAP18
ACSL1
SLA
PRAME
LIMS1
ALDH1A2
IL15RA
KRT7
DCUN1D4
GXYLT2
MREG
NLRP2
IL1RAPL2
UBASH3B
RGS2
SCG2
TNFRSF1B
TM9SF1
MST4
LILRA5
TBX1
SFRP2
C19orf59
TNFSF4
TNFRSF18
IQGAP1
ARSJ
ZPLD1
FAM101A
CD93
FURIN
C1R
HMCN1
EYS
SIRPB2
CLRN1
PLAUR
GALNT2
ADM2
MSC
PPEF1
CHIT1
RASSF3
RAB11FIP1
ADAMTS9
MS4A14
NLRP6
NRP1
ST8SIA4
LILRA6
TREM1
TMX1
C1orf38
CTSC
MMP13
MS4A6E
NAMPT
TSKU
FUCA1
LCP1
FNDC3B
RHOJ
HTRA4
PDIA6
SLAMF8
FBLIM1
CYP26A1
FST
IL18R1
ZNF267
FMN1
KYNU
MAPK13
ADRA2B
STYX
PYGL
PDLIM7
NUMB
RPS6KA3
TRIM38
MFAP2
AREG
NR4A3
CLCA3P
GNPNAT1
MS4A4A
DAB2
QSOX1
FBN1
ADAM12
PRDM1
MPEG1
COL13A1
MGC4473
RGS17
BDKRB2
RAP2C
CXADRP2
VDR
LMAN1
LRRC15
FOSL2
NFAM1
SLC6A10P
LEP
PTGER2
MMP12
VASP
STX11
SMPDL3A
SERPINE1
CDCP1
MT2A
LGALS7B
SDC1
ITGAM
RAB27A
S100A12
TACSTD2
OSTM1
RELB
COL15A1
C6orf176
SIGLEC9
RNF144B
SLC16A10
ACTN1
SLC22A18AS
ITGA4
FAM23A
PVRL2
SLC25A24
KLK9
IL20
TGFB3
ADAM10
APOBEC3A
SPRED3
FLVCR2
CD164
BDKRB1
FAM26E
PLS3
CREM
ERRFI1
CLIC4
C3orf64
ANKRD1
SNX6
UGP2
MAN1A1
LRRC8E
TAB3
BCL3
MYO1G
COL7A1
SIRPD
A2M
RAI14
DCBLD2
CTSZ
TRAM2
MFSD7
NCF2
CXCL11
CFLAR
MTHFD1L
KRT80
AKT1
ST3GAL1
IRS4
SLC11A1
ITGA8
GALNT5
TGFB1
GLT25D1
GPR39
MCL1
FKBP9L
TXNDC5
DLST
MYH9
SERPINB7
KCNN4
ANXA2P2
SRGN
LILRB3
ARHGAP29
ENTHD1
LEPRE1
WNT10A
IL19
CDKN1A
MXRA5
CTGF
WWC2
ACTBL2
TMEM40
LGALS3
ENTPD7
P4HA2
FOSL1
CXCR1
SBNO2
C6orf105
FN1
PVR
RAB20
MLKL
AMICA1
CPD
FPR3
APLP2
PDCL2
OR1E1
IFNGR2
ALOX5
TNIP3
ANXA2P1
C2CD4A
TMEM2
IGF2R
SAT1
IL10RA
ANXA2
GNA15
CLEC10A
GZMB
RRM2B
NLRP7
FCF1
ELK3
UAP1
KIAA1199
LACTB
FHL2
FKBP10
AIM1
C5orf62
FES
MMP7
ALOX5AP
FAM132A
HOMER2
HABP2
LAMA4
TLR2
HSP90B1
CLIC1
DCAF4
IPO4
ELL2
TNFRSF6B
PDIA5
GBP5
TNFRSF10C
NLRC4
LOC729603
CALR
LILRB2
TEP1
NAGA
GLIPR1
VGLL3
SERTAD1
MMP11
TRIP10
PRR24
SNX9
KDELR3
SIK1
PTK7
FCGRT
PSTPIP2
KCNE4
LEPREL2
VEGFC
SERPINB8
IFITM2
LYZ
MS4A7
IL11
NYNRIN
TPST2
WIPI1
CXCR2
SLCO2B1
SEL1L
C6orf211
TES
IFI30
MFSD1
MRC2
ADAM8
LNX1
SOCS3
TMEM150B
NPR3
HEXB
HOPX
IL6
CCDC36
TPH1
CHSY3
MAN2A1
PPFIBP1
RPN2
EFNB2
IL27RA
LZTS1
CXCL1
RIN3
MAP3K8
GPR77
JPH1
TGM2
HEXA
PIGT
FUCA2
MSR1
PTPN12
IGFL2
DDX43
RPSAP52
B4GALT5
CYP2S1
THBS3
THSD7B
PPARGC1B
P4HB
KIAA1033
LIPN
METRNL
SIGLEC7
SLC16A3
LOC283050
FFAR2
GDF15
LPL
TLR8
IKBIP
FERMT2
LATS2
TNFRSF1A
CD200R1
LRCH1
CXCL3
SLIT3
OAF
PLIN3
MAFB
TBC1D10A
COL1A1
SMYD2
EDEM1
CHST2
GPR132
SPPL2A
FAM126A
CCDC134
ASTL
C1orf68
DPP4
SPINK6
LGMN
RNF149
SCN7A
CD276
C1QTNF7
PALM2-AKAP2
DSC2
LILRA3
HELB
TNFAIP2
PIK3R5
LYVE1
MGAM
KLRD1
MXD1
NPPB
FCAR
NID2
MVP
CASS4
SLC10A6
SVIL
FPR1
ASGR2
C21orf84
GCNT1
MGC27382
SLC7A7
IL1R1
ATP8B4
TRIM53
OBFC2A
SOAT1
PIK3CG
ASAM
S100A11
BARX1
TBC1D8
FCGR2C
FAM129A
SIGLEC5
ALOX15B
PDGFC
CD14
RNF217
ROD1
DCUN1D3
GPR84
COL10A1
SEMA3F
OXA1L
FXYD5
LAPTM5
DEFB1
ELMOD1
CD68
ATP6V1C2
REL
KIAA1217
AKAP2
TPM1
CNIH3
GK3P
ITPRIP
ETV6
MAN2B1
ARSI
HCLS1
ITPRIPL2
PDCD1LG2
ACTR2
MAMDC2
CMPK1
CDH11
LAIR1
PTPRC
CEACAM8
MYL9
MNDA
CTSL1
COL6A2
XBP1
CASP4
EMB
VCL
INHBA
RDH10
VNN1
PTGIR
BACH1
MMP8
DUSP5
MGAT1
SLC39A14
KCNK6
TP53I3
C14orf101
SPRED1
TCN2
PTPN9
DOCK2
LRRC25
CALD1
PTGS1
TRIM49L
CCR1
TIMD4
DPYD
LAMB1
ENPP1
ORM1
LRRFIP1
CAMK1
IFNAR1
XDH
SMAGP
LMX1A
CSTA
FZD8
ATP13A3
LHFPL2
ANO6
TPM3
LIMS3-LOC440895
PTPN14
FKBP1A
MMP14
ARHGAP30
BAK1
IL1F5
GIMAP8
RAB38
RIN1
CCDC102B
C6orf72
GYPC
CBLC
CTSA
JUB
FAM20C
CCRN4L
SCEL
CYBB
GALNT4
PRR16
C1orf84
PLOD1
PROK2
OR9A4
JKAMP
SIGLEC10
IL13RA1
TEAD3
ST14
NCKAP1L
CTSS
USP15
CCL2
COL8A1
FNDC1
CHRNA9
SYK
PKM2
ELOVL6
SGMS2
LCE1B
ZYX
CCL13
ZBTB42
CCT2
ARID5A
TBXAS1
RHOH
CASP1
PNPLA3
PLK3
CSF1R
FCGR3A
PAX9
C6orf141
ZBTB1
REEP3
SLC16A5
S100A8
FRS2
LAMA5
PLP2
UCN2
CEACAM4
KIAA1919
ADPGK
LGALS1
TCF23
PAPOLA
LCP2
GRN
ZNF436
IL1RN
PAX7
KREMEN1
TBC1D8B
ITGA10
SOD2
LDLR
C14orf149
ACP2
ELOVL3
FCGBP
SAMD4A
TMX3
S100A9
IRF1
ARID3A
ETV3L
HRH2
SEC24D
CXCL2
LOX
ENG
DUSP4
NTAN1
FAM83H
ITGA2
EFEMP1
TXK
SLC26A2
KLHL6
TSPAN4
GIPC2
IGFBP3
RRAS
SPANXA2
PLIN2
CNOT2
FBLN1
FOLR3
CIDEB
NFKB1
WTAP
C8orf4
AXL
CD2AP
NOTCH3
IRAK2
CYFIP1
PGM2L1
IL1F8
NKX3-1
GBGT1
VNN3
CD4
TNFSF10
SECTM1
SERINC2
COL14A1
FZD7
EIF2B2
NRIP1
DNAJB1
CMKLR1
B3GNT2
CLDN19
GK
HSPA6
SPANXE
BACE2
CYP1B1
EMP1
SH3BGRL3
HCK
MPZL3
EXT1
NT5E
HP
EMR2
CD55
GPR97
AP1S3
SBSN
CEACAM3
RGS3
C1orf162
NPC1
DAZL
ATF6
GPRIN3
PDPN
IVNS1ABP
GSDMA
DYSF
VSIG4
FAM91A1
CD300C
SIRPB1
SIGLEC12
ARPC2
TSPAN8
ACTR3
AIRE
CLEC5A
ARSB
CACNG5
PMEPA1
DMKN
CXCL16
GPR183
POSTN
ALDH3A1
PKD2
GPX8
LUZP1
WFDC5
CDH16
COL1A2
FMNL1
TCHH
C19orf38
ICAM1
TYMP
CD97
SH3TC1
PXDNL
SGPP1
CAMK2D
SLC25A37
GIMAP6
ADAMTSL4
TMEM158
JAK3
C4orf32
ENTPD5
MYEOV
LAMC1
CACNA2D4
TNFAIP8
PALLD
PLA2G5
ABCA13
UBE2Q2
DIO3
DLC1
CNN2
NCF4
AVEN
CLEC4G
EPHA3
LY96
WARS
COL5A2
FZD4
PTGER4
C14orf129
CSF3R
CD28
FCGR2B
CHPF2
ITGB2
PLXDC2
CATSPER1
NRBF2
EMID2
CRISPLD2
TNFSF12-TNFSF13
CHRNB4
HOXB9
ACSS3
SAMHD1
EREG
ITGA1
KCNQ1
IL10
CSF1
MOBKL1B
CD163L1
FAM75A3
SULT2B1
HLA-DQA2
PAGE5
MRGPRX3
ME2
RNASE6
C14orf118
GOLGA5
METTL7B
PSMA3
FAS
RPLP0P2
PTPN2
FJX1
COL6A1
SLC39A1
ATP11C
RNASE1
SLC30A8
TRIM50
TNFRSF10B
GTSF1L
DUSP1
CKAP4
MYC
ADAMTS18
CCL23
PADI4
PCNX
IRGM
CALHM2
GALC
ITGAV
C12orf50
CCR2
SLC35D1
RNASE2
MPZL2
RNASE4
CYTIP
C19orf10
ACSL4
CHI3L1
SIPA1L1
ADA
MFGE8
PLEKHO2
BMP5
TM4SF19
GPC1
IGFBP4
ITPR3
PXN
TMPRSS13
TNFAIP6
BAZ1A
TREML3
GIMAP1
XCR1
TMEM106A
RNF180
BCAM
MAGEA9B
C1QA
PAPSS2
C14orf4
IRX3
FOXI1
C17orf87
ACOT9
TUBB6
WDR43
MYO1F
CXCL10
LINGO2
FLOT1
HLX
PLA2G7
CNTNAP3
CCL22
RASGRP4
GPR109A
LOXL2
ERO1L
MYOF
APP
TMCO3
TSPAN16
CD63
MERTK
PTPRU
MALT1
AGTR2
SERPINH1
TSLP
ASB17
ADAM28
NLRP12
EHD4
OSCAR
ZCCHC6
SPANXB2
SYNJ2BP
EHD2
KIR2DL4
RAB3IL1
PTPN1
HECTD2
OGN
GIMAP5
CITED1
P2RY6
IFITM3
TNFSF9
KANK4
KRT18
FAM75A5
ZFYVE26
KIAA0317
ARL11
BCL2L12
HEATR3
P2RY8
NUCB1
LMNA
ISL1
FAM197Y2
ZNF410
LRP5L
CDH26
FBLN5
RCOR1
NOD2
BTBD7
MYADM
MR1
WFDC11
STARD13
MGAT4A
ACPP
FAM78B
LOC148824
ADIPOQ
ABCD4
TMED7-TICAM2
LOC100272216
JDP2
EBF2
IL21R
HRH1
C6orf138
DDOST
ABL2
ARHGAP9
EDEM2
ASCC3
CNR1
KRT25
P4HA1
SNAI2
TPD52L2
DENND3
DCBLD1
MTDH
SCFD1
PAM
C1QC
C16orf54
FGR
FAM129B
KLHL29
PLXNB2
FLI1
RGS18
GAB3
CD86
IL17RA
KRT6A
IL6R
CDX1
KLF17
HSD3B7
FAM177B
LOC285419
C10orf55
PLCG2
BATF
NCRNA00152
CMA1
TMEM173
TMEM154
STK17A
MANBA
TNFSF11
VAV1
ROR1
IDO2
CH25H
SSR1
MS4A6A
PMAIP1
EML4
ATP1A1
PPBP
SAMSN1
NAGS
HS6ST2
PLSCR1
PAEP
SEC24A
SLC1A5
SERPINB4
CD33
MUCL1
CTTNBP2NL
MICALCL
SULT1B1
CFI
LIN7A
MSRB3
ADAMTS2
CNKSR3
IGF2BP1
CRIM1
PROKR1
FKBP11
CTAGE5
RAB3GAP2
LYPD3
CMTM6
SERPINB1
CCBE1
BPI
CIITA
GJB2
BGN
GPC4
CAST
TNFRSF10A
DEFA1B
SLC39A9
ADCYAP1
PLB1
PTPN20A
REG1B
TMOD3
SEL1L3
EPHA2
MICA
PIK3AP1
CLDN7
C14orf23
FCER1G
OPN3
MXRA8
SERPINF1
PSG11
MKNK2
FAM75A2
ARPC1B
GGCX
PTPN6
GPR109B
ESYT1
HOMER1
CREG1
FCHO2
MRGPRX4
SPRR2E
TNFRSF12A
DUSP6
PSME2
LBP
C1S
POLD4
KIAA0090
BIRC3
FBXO32
IER3
CD226
AP1B1
DOCK8
KLF5
OLFML3
ACTB
EDEM3
OLFML2B
FAM176A
C14orf153
RAP1B
CMTM7
RCN3
DRAM1
SRPX
FAM138E
ALKBH1
ROR2
GBE1
CD1C
C3
TRPM2
TMEM213
LOC390858
TSHZ2
CD151
LRG1
TNC
GBP2
CPA3
TLR5
FERMT3
SAV1
WAS
HEBP2
ANXA8L2
C1QB
PLA2G2F
SLC37A2
SIGLEC14
MICAL2
DICER1
EHBP1L1
FAM189B
BCAT1
DUSP3
IL18RAP
SPP1
SERTAD3
STT3B
PHLDB2
LCN2
TMEM165
B3GNT8
GIMAP4
FCER1A
STEAP4
XCL1
ZNF503
TRAF3
SNAPC1
ATP6V1G3
ENPEP
ACP6
ADAP2
PTGIS
GATA6
G0S2
CRELD2
HSD11B1
ZNF561
SYDE1
RAB43
CREB3L1
PPIB
AGPAT2
GPBAR1
BNC2
SH3RF2
ITCH
CLEC7A
GPR20
CD84
AEN
PTPRE
DUSP27
LRRN4CL
SLC18A1
PTPN7
GPR87
CNIH
IMPA2
SIX4
MOXD1
SPRY1
LUM
IGF2BP3
ATP11A
TGFB1I1
STXBP2
VENTX
ZBED2
MUC15
TNFSF15
PLXND1
SEPN1
SLPI
ARHGAP26
PRAMEF1
TRPC6
FBXO22
TFEC
EBF3
HAS3
SVEP1
HS3ST3B1
HSPA7
WIPF1
GALM
JAG1
FOXA3
ZDHHC5
HSPG2
ENDOD1
PLBD2
HIVEP3
EML1
FAM20A
HMHB1
C6orf115
UGGT2
PHLDA1
EMILIN1
VASH2
CDR2
GBP1
PLTP
GAA
GADD45A
MARCO
FLNA
FNDC3A
ATP8B3
RAC2
CA6
CD300LF
THOC5
WNT11
PML
SFT2D2
SLFN5
MEX3C
CCL8
EMILIN2
ARL9
SLC9A1
DDR2
HSPA5
EMR4P
RPS6KA2
RABGGTA
ELF1
IBSP
TMSB10
PILRA
SLC30A7
RIPK1
SIX1
AOAH
TPM2
LOXL4
NEXN
AP4S1
RBM47
CP
SURF4
PDK3
PSEN1
NPC2
CXCR4
SLC10A3
SLC38A6
C3orf36
PRRX1
CST6
NFATC4
UPP1
PSMB5
CRISP3
LOC283731
SASH3
LYPLA2P1
COL27A1
PTEN
KCNK15
DPF3
ABCA4
CAPN2
PPP1CB
PHACTR2
SMEK1
HS6ST1
C14orf34
PECAM1
PCTP
COQ2
IL1A
ATP6V0D2
SLC6A14
CHL1
MYO5B
IL16
TTC39B
CA12
C2
PLBD1
SLC12A7
XRN2
EFEMP2
RUNX3
FRMD6
SLCO4C1
ANGPTL4
ALDH3B1
STAP2
HMOX1
COL4A1
CD72
EIF2S1
IGFBP7
ELL
PTPRJ
SMURF2
PLN
VTI1B
PTP4A2
HMHA1
IL1RAP
RCSD1
SSH1
BICC1
SPINK1
NUS1
CXCL13
RHOQ
ITGB3
SOCS4
TGFA
TCIRG1
TLR1
KLHL4
PTAFR
LNPEP
GCHFR
UNC5C
MCHR1
WDR1
MAP3K7
INSC
UNC5D
RFTN1
NCOA3
PLEKHG1
FAM46B
PLA2G4E
CERK
PCOLCE
BCL10
C9orf167
SETD3
C1RL
NAIP
SMARCD2
LOC100130331
STBD1
ST8SIA6
FOLR2
SIPA1
KRT1
PLEKHF2
IL23A
TRPC2
ARFGAP3
NEK6
FEM1C
TMEM65
RPS6KA1
C19orf28
C15orf54
ZNF134
GABRQ
CAP1
ZDHHC18
RBMS3
TPRG1
MDK
RBM46
RAB13
C16orf72
ISG20
PRLR
SEPT11
TACC1
RPGRIP1
HLA-DRB5
SCML1
RFX8
GADD45B
KDELR1
ZC3H12D
KRTAP1-5
CYTH4
GBAS
CSAG3
CASP5
KRTAP13-4
NUDCD1
CEACAM21
AKAP13
KRT79
KHNYN
TNFSF8
STAT5A
ANXA2P3
CLIP1
PFN1
ETS1
ATG7
CARD16
DLX3
WNT2
EHBP1
PTRF
ANG
HS3ST3A1
ARHGAP4
MUC2
SLC35B3
NFKB2
TNFRSF11A
PROS1
CYP19A1
CD59
RNF24
BCL2A1
AOC3
CTSD
GDI2
LRRC66
FBP1
SLC2A12
ADAMTS4
RHBDF2
FRAS1
FGFR1
PDGFRL
TBC1D22A
PDIA3
TMEM50A
RAP1A
ADAMTS16
TLR6
PPTC7
AQP12B
CCNG1
TTC38
TMED9
MGC12916
SEC14L2
C17orf57
C20orf108
GGT5
PGLYRP1
AP1S2
GDF6
C17orf101
XIRP1
ARHGAP20
POM121L1P
LMF2
WDFY4
ITIH3
RGL1
FKBP3
CABP4
PXDN
RGS1
RPL36AL
HMGXB4
PIGL
FBXO39
TIMM9
MMP1
DDX21
SNORA14A
C1QTNF6
SFRP4
ETS2
ZNF618
EAF1
CRTAM
C18orf2
OBP2B
NCSTN
KIRREL
SRPR
APOBEC3C
PRSS23
SPATA7
PPP2R5E
IER3IP1
DNMBP
CD53
POM121L9P
MYH8
PSG5
LEFTY2
TBXA2R
SRP72
IL2RB
RAB8B
ABCA1
LOC284441
EIF5
CPSF2
IFI16
COX7B2
FOXP4
BAX
RGS19
VNN2
GVIN1
PJA2
C13orf18
CDH5
TAGLN
IL10RB
TRPV2
ADAT2
SPATS2L
OR3A2
PRMT5
RGS6
KCNE3
CHRNA7
MTMR11
OSTF1
KIAA0586
TPP1
SRD5A1
PDIA3P
UGCG
STEAP3
LBX1
POFUT1
KIAA0391
CDH2
C17orf91
PTGFRN
GSTA1
CSN1S1
PLEKHA4
DAD1
CAMP
DCAF5
HTRA3
ACTR10
SELPLG
ARRDC4
CXCL14
APOL6
SNORA11
ZMAT3
LIPM
FZD5
CASP10
CHMP4A
GPR157
LAMP1
GAL3ST4
NLRP3
RETN
MT1X
ECE1
LDHA
HNRNPCL1
PSMC1
PSMC6
MTP18
GPR124
PIP5K1A
ULBP2
RAG1AP1
ARNT
NOX4
PPP4R1L
ABCB10
ATXN3
LOXL3
SNX20
ITGA9
CLRN3
PCDHGB4
DOK3
KCNG2
MAGT1
SDC2
PSME1
AIDA
DNAJC3
NRCAM
C4orf51
EFR3A
SIVA1
MNAT1
GUSB
LOC643923
C14orf119
ACSS2
GPR160
FAM3C
EMR1
SYTL3
GSTA2
PGK1
MAFF
CTSG
GNLY
C20orf186
CLP1
MCFD2
LEPROT
BTBD6
SPATA22
DSCR10
LOC90834
DPY19L3
ERLIN1
TMEM26
ABCC3
C14orf43
LAP3
DENND2D
MBD2
LPP
PCSK1
EIF4A1
TRAM1
GCLM
FAM176B
C9orf66
AQP3
SNORA32
CCT6A
C3orf58
NEURL2
PABPC4
PKIB
LPO
RBM20
ARID5B
KCTD9
TXNIP
TRAF6
LRRC32
MESDC2
CD82
CD44
DNAJB14
OSMR
ERI1
STAT6
PITPNB
CD300A
ARSA
LMO2
SLC2A5
SRF
VIM
PROCR
PGM3
PI4K2B
PRKD1
CHURC1
NFATC2
AMD1
SUMF1
SLC2A4RG
PAPOLG
TMEM37
FAM108C1
EDA2R
BAIAP2L1
NAA30
TRIM22
ACSM3
C14orf72
C14orf169
PITX3
RIPK3
MAP3K3
LOC100233209
C6orf120
POC1B
SLC16A6
IDE
CST7
FABP7
OMD
KLF10
RREB1
TBX18
TOP1
CXCL12
CD40
FTL
CXCL6
TRIM10
EBF1
C19orf35
MAPKAPK2
CALU
HK1
MAP3K6
LCTL
DERL1
OLAH
ICAM4
GMFB
RARS2
OSBPL8
CHRNA3
CORIN
BDNF
TASP1
DENND1C
SLCO4A1
C11orf24
FER1L6
SCYL2
ATP8B2
LGALS8
TAF1D
USO1
HSN2
SPRED2
ZBTB38
CLOCK
IBTK
GPSM3
C14orf106
ERP29
MAP2K3
CPVL
IFNE
MYO1B
KIAA0020
SPRR2A
ZP1
IER5
SH3BP5
EPHA1
FRG2
EGFL6
SYNPO
LOC653653
INSL3
CASP7
C1orf85
TSPAN9
PARVB
PREP
FAP
APOBEC3G
ETHE1
COL23A1
OR3A1
PABPC1
TRPM3
FOXC2
EMID1
MYD88
PRDX4
FBXO22OS
BTG1
PACSIN2
S100A16
KCTD10
JOSD1
GPR65
FYB
TRIM48
OSM
ASB9
LYPLA2
C18orf19
FKBP5
OSBPL3
WDR26
TFAP2A
GMIP
GUCY1A3
FLJ45983
LTBR
SPTY2D1
HIAT1
SSC5D
VPS4B
LRRK1
PLOD2
ARHGDIB
DDB2
GRAPL
PSME4
RNASE10
C3AR1
COL6A3
TGOLN2
TMEM70
TMEM43
RAB3D
TMEM132E
ANXA11
RAB32
CCNC
C14orf179
TMEM45A
FASLG
MYO1C
JUNB
ERGIC3
COL3A1
RSPO3
BAG5
ATP6AP2
IFNAR2
SIGLEC1
NPAS2
RPLP0
RTL1
SPI1
RANBP9
GLT8D2
PSMA6
UBE2J1
LIPF
HLA-DRB6
PCDH12
SLC9A7
GPAT2
KRT3
LILRB1
BATF2
WISP1
LASS2
KTN1
LMAN2
SMAD1
TRPM4
ADAMTS15
SLC22A16
MYL12A
PTP4A1
TM9SF2
ODZ2
CHPT1
APOC3
FGD5
ST6GALNAC4
ADORA3
GLB1
CEBPD
EIF2AK4
RNASET2
YTHDF3
CCDC109B
SNX16
YWHAZ
PIK3R6
TSNAX-DISC1
CCRL2
ERN1
SUCNR1
[truncated: 336 more rows]

[truncated: 4 more sheets: lgg good prognosis, lgg bad prognosis, hepato good prognosis, hepato bad prognosis]
